# Supplementary material for: 6-(4-Nitro­benz­yloxy)quinoline
Source: Acta Crystallogr Sect E Struct Rep Online. 2009 Jul 8;65(Pt 8):o1795. doi: 10.1107/S1600536809025823 (PMC2977156; doi:10.1107/S1600536809025823)
Supplement: Supplementary file 2 [file e-65-o1795-Isup2.hkl]

# 
# h,k,l, Fc-squared, Fo-squared, sigma(Fo-squared) and status flag 
# 
data_I
_shelx_title ' ly1 in P2(1)/n' 
_shelx_refln_list_code          4 
_shelx_F_calc_maximum      182.68 
_exptl_crystal_F_000       584.00 
_reflns_d_resolution_high  0.8108 
 
loop_ 
 _symmetry_equiv_pos_as_xyz 
 'x, y, z' 
 '-x+1/2, y+1/2, -z+1/2' 
 '-x, -y, -z' 
 'x-1/2, -y-1/2, z-1/2' 
 
_cell_length_a    12.2960 
_cell_length_b     8.9146 
_cell_length_c    13.5591 
_cell_angle_alpha  90.000 
_cell_angle_beta  115.248 
_cell_angle_gamma  90.000 
 
_shelx_F_squared_multiplier     1.000 
 
loop_ 
 _refln_index_h 
 _refln_index_k 
 _refln_index_l 
 _refln_F_squared_calc 
 _refln_F_squared_meas 
 _refln_F_squared_sigma 
 _refln_observed_status 
   2   0   0     7387.79     7076.90     81.13 o 
   4   0   0      918.33      965.93     20.43 o 
   6   0   0      264.31      288.89     10.56 o 
   8   0   0      115.34      118.93      8.41 o 
  10   0   0       18.69       21.26     11.09 o 
  12   0   0        1.02        1.81      9.69 o 
   2   1   0    18548.68    17376.82    189.15 o 
   3   1   0      752.67      741.80     10.34 o 
   4   1   0      873.28      891.87     24.22 o 
   5   1   0      210.80      220.73      9.07 o 
   6   1   0      221.32      237.44      8.42 o 
   7   1   0      359.89      358.89     20.12 o 
   8   1   0        0.04        0.00      2.94 o 
   9   1   0       56.68       57.09      5.01 o 
  10   1   0       71.46       64.88      6.35 o 
  11   1   0       31.04       43.22      5.76 o 
  12   1   0        8.34        4.04      8.54 o 
  13   1   0        8.07        0.00      6.94 o 
   0   2   0     1876.11     1925.78     29.77 o 
   1   2   0     1162.34     1079.81     17.38 o 
   2   2   0       21.61       23.63      2.61 o 
   3   2   0      340.72      317.76      5.77 o 
   4   2   0      160.67      155.17      6.19 o 
   5   2   0       53.82       52.10      3.54 o 
   6   2   0      746.91      742.30     15.93 o 
   7   2   0      104.18      127.16      8.67 o 
   8   2   0      627.72      629.90     17.12 o 
   9   2   0       35.20       28.31      4.58 o 
  10   2   0       15.40       11.58      4.36 o 
  11   2   0       10.29        3.63      4.55 o 
  12   2   0       43.90       42.81      9.49 o 
  13   2   0        1.33       23.58     11.10 o 
   1   3   0     2668.95     2529.37     36.76 o 
   2   3   0       56.93       54.37      3.11 o 
   3   3   0      300.18      308.18     13.07 o 
   4   3   0      160.67      160.19      5.36 o 
   5   3   0       68.87       63.57      3.25 o 
   6   3   0       38.57       41.27      3.39 o 
   7   3   0      132.03      134.59      6.07 o 
   8   3   0       73.22       79.99      5.55 o 
   9   3   0       64.16       67.77      5.80 o 
  10   3   0      174.18      167.89      9.25 o 
  11   3   0        5.69        2.22      4.79 o 
  12   3   0       10.25       12.93      7.66 o 
  13   3   0       11.81       26.40     13.42 o 
   0   4   0      912.37      874.93     28.97 o 
   1   4   0     1394.91     1394.64     22.96 o 
   2   4   0        4.66       11.79      2.85 o 
   3   4   0       81.25       94.71     10.77 o 
   4   4   0        8.85       13.26      3.05 o 
   5   4   0       91.08       97.92      6.91 o 
   6   4   0        0.79        2.81      2.72 o 
   7   4   0        9.84       12.98      3.89 o 
   8   4   0       57.49       55.91      5.20 o 
   9   4   0      101.15       96.46      7.49 o 
  10   4   0       12.96        9.22      5.34 o 
  11   4   0        0.25        0.00      4.72 o 
  12   4   0       11.66        4.68      7.92 o 
   1   5   0      382.50      367.17     11.53 o 
   2   5   0      604.01      621.93     13.30 o 
   3   5   0      514.49      528.83     12.77 o 
   4   5   0       26.42       30.85      3.37 o 
   5   5   0        0.43        0.00      3.22 o 
   6   5   0      213.65      218.36      8.29 o 
   7   5   0      104.57       95.06      6.15 o 
   8   5   0        0.50        0.00      3.61 o 
   9   5   0       15.43       19.19      4.60 o 
  10   5   0        1.59        0.00      4.98 o 
  11   5   0        0.16        7.63      6.57 o 
  12   5   0       12.24       18.47     12.47 o 
   0   6   0       12.92       14.29      5.78 o 
   1   6   0        0.02        0.59      2.21 o 
   2   6   0       97.46      101.32      5.00 o 
   3   6   0      223.87      220.21     11.63 o 
   4   6   0        6.82        7.77      2.93 o 
   5   6   0       10.62        5.66      4.15 o 
   6   6   0      106.38      109.14      9.25 o 
   7   6   0       13.74       15.02      3.99 o 
   8   6   0       33.93       29.98      6.02 o 
   9   6   0        5.95       12.07      6.45 o 
  10   6   0        9.34        6.18      6.66 o 
  11   6   0        0.15        0.00      8.85 o 
   1   7   0        2.48        0.00      2.64 o 
   2   7   0        1.13        7.67      3.88 o 
   3   7   0       10.15       17.18      4.97 o 
   4   7   0       61.17       60.67      5.86 o 
   5   7   0       71.89       62.94      7.74 o 
   6   7   0       81.84       92.10      7.84 o 
   7   7   0        2.12        7.04      5.96 o 
   8   7   0       16.83       23.10     18.10 o 
   9   7   0        6.06        7.00      6.56 o 
  10   7   0        5.52        2.16      6.99 o 
   0   8   0       17.54       12.01      8.56 o 
   1   8   0        5.22        0.00      3.28 o 
   2   8   0        4.87        1.71      3.06 o 
   3   8   0       51.22       52.40      5.29 o 
   4   8   0       27.53       33.76      7.19 o 
   5   8   0        4.68       23.51     10.38 o 
   6   8   0        0.26        8.26      5.71 o 
   7   8   0       28.56       37.96     14.62 o 
   8   8   0        0.08        3.40      6.35 o 
   9   8   0        2.23        7.78      7.79 o 
   1   9   0        2.68        0.00      3.97 o 
   2   9   0       10.25        7.55      4.33 o 
   3   9   0        9.01       13.48      6.57 o 
   4   9   0       17.70       14.61      6.99 o 
   5   9   0       15.25       22.89     14.91 o 
   6   9   0        0.13        0.00      5.91 o 
   7   9   0        0.11        2.90      7.85 o 
   0  10   0        6.64        9.86     12.60 o 
   1  10   0        4.31        0.00      5.82 o 
   2  10   0        0.06        3.95      8.07 o 
   3  10   0        1.64       22.25     11.05 o 
   4  10   0        0.85        0.20      5.90 o 
   5  10   0       19.92        6.27      6.75 o 
 -13   0   1       33.05       29.14     23.12 o 
 -11   0   1       71.57       61.39     15.62 o 
  -9   0   1       22.03       31.28      7.98 o 
  -7   0   1      248.94      248.78     17.76 o 
  -5   0   1       30.11       36.25      3.09 o 
  -3   0   1       30.91       26.89      3.20 o 
   3   0   1      555.57      539.83     13.90 o 
   5   0   1     2556.89     2792.04     68.39 o 
   7   0   1       75.35       66.94      6.32 o 
   9   0   1        7.00        4.26     13.82 o 
  11   0   1       22.75       18.49     10.18 o 
  13   0   1        2.12       11.16     12.11 o 
 -14   1   1       15.55       30.92     11.33 o 
 -13   1   1       16.34       16.00      7.78 o 
 -12   1   1       19.88       27.11     11.05 o 
 -11   1   1       47.56       64.97      6.64 o 
 -10   1   1       18.58       15.15      4.72 o 
  -9   1   1        1.37        3.25      3.42 o 
  -8   1   1       83.88       71.27      4.41 o 
  -7   1   1       80.38       86.67      4.21 o 
  -6   1   1      186.90      178.18      5.18 o 
  -5   1   1      313.53      307.87      7.94 o 
  -4   1   1     1058.29     1119.75     15.81 o 
  -3   1   1     3210.25     3107.59     72.58 o 
  -2   1   1        0.52        2.93      1.23 o 
   1   1   1        0.05        2.41      0.99 o 
   2   1   1      275.50      242.79      7.48 o 
   3   1   1      632.21      653.76     11.25 o 
   4   1   1       15.18       19.93      2.23 o 
   5   1   1        1.30        0.00      1.97 o 
   6   1   1       17.10       23.54      2.84 o 
   7   1   1       35.47       46.67      4.03 o 
   8   1   1       90.59      102.80      6.46 o 
   9   1   1       26.98       31.42      5.11 o 
  10   1   1        4.37       11.28      4.34 o 
  11   1   1       18.25        9.23      5.28 o 
  12   1   1        1.40        0.00      7.52 o 
  13   1   1        3.69        0.62      8.44 o 
 -13   2   1        6.21        1.87      8.20 o 
 -12   2   1       12.72        6.07      6.91 o 
 -11   2   1        0.20        0.00      4.34 o 
 -10   2   1       56.45       52.57      5.28 o 
  -9   2   1       20.65       29.36      5.34 o 
  -8   2   1        5.03        6.37      3.07 o 
  -7   2   1      406.22      436.05     10.97 o 
  -6   2   1      383.79      375.22     13.03 o 
  -5   2   1      342.64      338.97      7.44 o 
  -4   2   1      296.97      318.96      6.63 o 
  -3   2   1       68.74       66.14      2.75 o 
  -2   2   1      773.11      714.66     16.06 o 
  -1   2   1      290.95      330.20     10.32 o 
   0   2   1      105.36       91.72      4.20 o 
   1   2   1      183.99      154.62      2.68 o 
   2   2   1        6.60        8.52      2.19 o 
   3   2   1      427.33      428.07     14.82 o 
   4   2   1       49.17       49.22      2.59 o 
   5   2   1       67.03       59.20      3.24 o 
   6   2   1        2.10        4.81      2.57 o 
   7   2   1      537.19      538.33     14.68 o 
   8   2   1        2.90        9.74      4.27 o 
   9   2   1      112.57      112.94      8.43 o 
  10   2   1        0.17        9.63      6.06 o 
  11   2   1        0.18        1.21      4.24 o 
  12   2   1       41.81       43.73     17.30 o 
  13   2   1        2.79       21.33     10.77 o 
 -13   3   1        1.58        6.94      7.50 o 
 -12   3   1        7.66       16.26      8.26 o 
 -11   3   1       25.13       19.20      4.73 o 
 -10   3   1       16.22       15.26      4.07 o 
  -9   3   1       47.75       52.62      5.65 o 
  -8   3   1      160.54      140.89      6.64 o 
  -7   3   1      232.61      243.65      7.99 o 
  -6   3   1      309.63      289.47      8.18 o 
  -5   3   1      274.67      297.31      7.85 o 
  -4   3   1       37.89       35.82      2.65 o 
  -3   3   1       15.06       15.30      1.85 o 
  -2   3   1       43.77       43.00      2.32 o 
  -1   3   1      325.51      310.30      7.59 o 
   0   3   1       45.07       46.55      2.35 o 
   1   3   1      456.34      449.83      7.31 o 
   2   3   1      222.27      220.24      4.46 o 
   3   3   1       26.42       26.63      2.13 o 
   4   3   1       23.56       33.23      3.63 o 
   5   3   1        1.12        0.05      1.78 o 
   6   3   1      115.24      129.16      5.52 o 
   7   3   1        0.19        4.10      3.61 o 
   8   3   1       15.60       21.39      4.15 o 
   9   3   1      154.73      147.34      8.52 o 
  10   3   1       63.20       68.71      6.83 o 
  11   3   1        0.97        0.00      4.55 o 
  12   3   1        5.73        7.01      8.40 o 
 -13   4   1        8.24        4.88     13.82 o 
 -12   4   1        0.44        2.32      6.22 o 
 -11   4   1        7.69        6.65      4.75 o 
 -10   4   1        0.78        0.00      4.79 o 
  -9   4   1      206.61      207.76      9.60 o 
  -8   4   1      122.46      114.09     11.82 o 
  -7   4   1       11.77       22.33      4.62 o 
  -6   4   1       41.42       41.53      3.76 o 
  -5   4   1       13.31        6.24      2.42 o 
  -4   4   1        8.57       12.56      2.59 o 
  -3   4   1      212.59      226.85      6.18 o 
  -2   4   1      728.82      763.98     23.11 o 
  -1   4   1      280.34      260.59      6.11 o 
   0   4   1      245.96      235.49      9.46 o 
   1   4   1      121.83      118.83      4.32 o 
   2   4   1       20.28       21.65      1.89 o 
   3   4   1       42.07       55.27      4.89 o 
   4   4   1        2.47        0.00      2.67 o 
   5   4   1       61.55       57.20      6.60 o 
   6   4   1        0.42        0.00      2.48 o 
   7   4   1       48.12       55.59      4.76 o 
   8   4   1       26.74       31.05      4.40 o 
   9   4   1        0.22        0.00      3.69 o 
  10   4   1        1.31        0.00      4.80 o 
  11   4   1        4.01       13.20      6.15 o 
  12   4   1        0.29        9.53     11.65 o 
 -12   5   1        0.01        5.34     14.17 o 
 -11   5   1        0.23        3.19      4.49 o 
 -10   5   1        1.52        3.02      3.98 o 
  -9   5   1        7.40       13.41      4.36 o 
  -8   5   1        8.87        9.65      3.94 o 
  -7   5   1        6.89       10.11      5.87 o 
  -6   5   1       16.63       17.86      3.68 o 
  -5   5   1        6.35        3.49      3.46 o 
  -4   5   1      304.32      298.40      9.41 o 
  -3   5   1       18.33       27.27      3.66 o 
  -2   5   1      138.75      137.01      5.00 o 
  -1   5   1       81.29       79.90      3.87 o 
   0   5   1        0.35        0.33      1.85 o 
   1   5   1       42.33       46.93      3.51 o 
   2   5   1       22.22       26.79      3.83 o 
   3   5   1       61.44       57.21      4.81 o 
   4   5   1       74.06       71.16      6.56 o 
   5   5   1       81.89       83.04      5.31 o 
   6   5   1       70.99       70.85      7.27 o 
   7   5   1       99.92       94.91      7.04 o 
   8   5   1        5.84        8.80      3.74 o 
   9   5   1        0.53        0.00      4.83 o 
  10   5   1        0.57        2.10      7.97 o 
  11   5   1        2.62        0.00      6.74 o 
 -11   6   1        0.33       15.38      9.16 o 
 -10   6   1        4.20        3.89      5.00 o 
  -9   6   1        0.35        2.53      4.83 o 
  -8   6   1        7.27        3.38      3.83 o 
  -7   6   1        0.68        1.44      3.58 o 
  -6   6   1        2.64       13.41      5.56 o 
  -5   6   1        0.01        0.00      3.27 o 
  -4   6   1        5.63       10.66      3.62 o 
  -3   6   1       98.24      100.85      5.55 o 
  -2   6   1       87.64       84.85      5.76 o 
  -1   6   1      120.03      124.09      5.31 o 
   0   6   1      152.28      156.06      6.10 o 
   1   6   1       62.29       63.17      4.81 o 
   2   6   1       20.06       20.72      5.76 o 
   3   6   1        3.90        5.20      2.27 o 
   4   6   1       54.35       50.65      3.86 o 
   5   6   1       27.68       29.45      9.03 o 
   6   6   1      132.28      121.12      9.82 o 
   7   6   1       15.66       12.91      6.67 o 
   8   6   1       81.40       88.33     10.44 o 
   9   6   1        3.45        5.23      8.10 o 
  10   6   1        1.41       13.74     18.26 o 
  11   6   1       10.01        4.67      8.42 o 
 -10   7   1        2.92        0.00      5.99 o 
  -9   7   1        7.08        7.02      6.61 o 
  -8   7   1        3.65       11.75      8.41 o 
  -7   7   1        5.96        9.06      5.78 o 
  -6   7   1       32.10       37.11      6.21 o 
  -5   7   1       18.18       11.30      3.93 o 
  -4   7   1        1.40        0.00      3.36 o 
  -3   7   1        0.13        1.90      4.89 o 
  -2   7   1       38.63       51.18      6.04 o 
  -1   7   1        2.32        7.72      3.14 o 
   0   7   1       28.24       34.17      3.86 o 
   1   7   1        8.37        9.96      3.10 o 
   2   7   1        3.14        0.77      2.50 o 
   3   7   1       11.06       12.00      3.81 o 
   4   7   1        1.83        0.00      3.59 o 
   5   7   1       19.07       22.98     10.01 o 
   6   7   1        0.99        6.54      6.22 o 
   7   7   1        0.37       16.31      8.32 o 
   8   7   1       20.54        7.36      6.93 o 
   9   7   1       13.81       18.85      8.01 o 
  10   7   1       23.15       45.09     10.48 o 
  -9   8   1        1.60        0.00      7.15 o 
  -8   8   1       27.89       32.11     10.88 o 
  -7   8   1        0.66        0.00      5.37 o 
  -6   8   1       25.77       24.43      6.06 o 
  -5   8   1        0.10        0.00      3.41 o 
  -4   8   1        0.66       16.21     11.87 o 
  -3   8   1       15.26       15.03      4.18 o 
  -2   8   1        2.38        0.00      3.52 o 
  -1   8   1        1.93        1.35      3.03 o 
   0   8   1       43.58       42.22      4.69 o 
   1   8   1       15.12       15.70      3.82 o 
   2   8   1        6.87        1.69      3.03 o 
   3   8   1       11.62        7.91      5.66 o 
   4   8   1       30.68       32.83     10.28 o 
   5   8   1        0.64        0.00      5.71 o 
   6   8   1       15.67       18.20      6.63 o 
   7   8   1        2.73       11.63      7.07 o 
   8   8   1       17.01       18.64      8.51 o 
  -8   9   1        0.80        0.00      6.35 o 
  -7   9   1        0.15        0.00      6.85 o 
  -6   9   1        0.01        5.19     11.63 o 
  -5   9   1        7.18       10.69     11.00 o 
  -4   9   1        8.42        2.48      5.67 o 
  -3   9   1       10.13       11.17      4.74 o 
  -2   9   1        0.46        1.25      4.00 o 
  -1   9   1        0.27        1.58      3.82 o 
   0   9   1        0.00        2.28      3.57 o 
   1   9   1        5.51       15.93      5.58 o 
   2   9   1       22.98       23.40      7.12 o 
   3   9   1        0.22        1.51      6.10 o 
   4   9   1       17.25        7.56      6.54 o 
   5   9   1       12.94       16.07      8.09 o 
   6   9   1        3.66       12.44      7.57 o 
   7   9   1        0.12       12.25      7.86 o 
  -6  10   1        4.22       23.15     10.34 o 
  -5  10   1        5.12        4.56      6.51 o 
  -4  10   1        0.39        0.00      6.17 o 
  -3  10   1        1.29       21.17      9.18 o 
  -2  10   1        0.69        8.95      7.75 o 
  -1  10   1        2.05        3.26      5.90 o 
   0  10   1       14.67       10.74      6.93 o 
   1  10   1        0.17        0.00      6.12 o 
   2  10   1        7.60       12.89      7.64 o 
   3  10   1        4.35        3.86      7.06 o 
   4  10   1       34.49       52.13     10.66 o 
   5  10   1        5.01       15.44     12.04 o 
 -14   0   2       30.68       11.46     13.67 o 
 -12   0   2       22.09       37.03     14.00 o 
 -10   0   2      139.09      118.02     12.38 o 
  -8   0   2      105.99      102.56      6.95 o 
  -6   0   2       96.46       87.82     11.31 o 
  -4   0   2      349.15      309.25     12.69 o 
  -2   0   2     2322.60     2403.65     21.17 o 
   0   0   2      412.52      342.42      6.93 o 
   2   0   2      658.82      637.02     58.99 o 
   4   0   2     3291.97     3438.55     79.60 o 
   6   0   2     1192.31     1371.59     42.35 o 
   8   0   2        0.00        0.00      6.48 o 
  10   0   2       40.04       33.95     25.33 o 
  12   0   2        2.00       22.62     18.36 o 
 -14   1   2       32.04       21.76     10.51 o 
 -13   1   2        2.30       26.60      8.42 o 
 -12   1   2       68.19       89.32     11.25 o 
 -11   1   2       80.58       98.38     11.11 o 
 -10   1   2       18.71       26.45      3.89 o 
  -9   1   2      181.58      177.96      7.29 o 
  -8   1   2       74.25       76.86      3.98 o 
  -7   1   2       29.09       26.96      2.44 o 
  -6   1   2        0.23        2.35      3.12 o 
  -5   1   2       40.59       40.92      2.23 o 
  -4   1   2     3528.62     3419.28     43.32 o 
  -3   1   2    19109.24    16807.61    159.81 o 
  -2   1   2      650.33      663.90     23.41 o 
  -1   1   2      110.87      113.92      3.54 o 
   0   1   2     3751.40     3652.20     22.68 o 
   1   1   2      513.44      439.17     10.02 o 
   2   1   2     2520.37     2469.07     35.57 o 
   3   1   2       27.77       25.60      2.08 o 
   4   1   2      253.38      250.11      6.78 o 
   5   1   2      948.68     1000.12     19.78 o 
   6   1   2        8.94       17.39      2.98 o 
   7   1   2        1.13        5.37      3.59 o 
   8   1   2       54.64       45.70      5.03 o 
   9   1   2        3.00       14.91      6.63 o 
  10   1   2        1.21        1.11      4.30 o 
  11   1   2        0.39        0.00      5.19 o 
  12   1   2        4.59       16.38      7.77 o 
 -14   2   2        6.18       20.56      9.83 o 
 -13   2   2        4.14        0.00      7.68 o 
 -12   2   2       15.40        0.00      5.90 o 
 -11   2   2       44.09       59.14      8.79 o 
 -10   2   2      219.20      210.25      8.61 o 
  -9   2   2       27.91       29.13      8.31 o 
  -8   2   2       18.00       26.46      4.31 o 
  -7   2   2      144.16      149.22      6.98 o 
  -6   2   2      308.55      299.94      7.25 o 
  -5   2   2        1.33        2.81      2.09 o 
  -4   2   2      576.30      549.71     11.05 o 
  -3   2   2     5971.01     6021.70     80.23 o 
  -2   2   2    33371.48    33529.99    445.86 o 
  -1   2   2    24147.90    23938.96    292.26 o 
   0   2   2      437.60      431.73      6.76 o 
   1   2   2       22.51       27.15      2.59 o 
   2   2   2     1768.05     1738.41     20.24 o 
   3   2   2      572.08      549.62      9.06 o 
   4   2   2      160.46      156.19      6.63 o 
   5   2   2       28.35       30.06      2.88 o 
   6   2   2        6.76       12.47      2.86 o 
   7   2   2        0.86        5.06      4.37 o 
   8   2   2       37.79       47.33      5.12 o 
   9   2   2       11.71        5.24      4.83 o 
  10   2   2       17.23        6.75      4.70 o 
  11   2   2        6.66        8.82      5.71 o 
  12   2   2        5.16       12.14      8.67 o 
 -13   3   2        1.00        1.38      6.76 o 
 -12   3   2        1.09        1.77      7.35 o 
 -11   3   2       69.14       70.24     10.33 o 
 -10   3   2       17.65       28.46      5.23 o 
  -9   3   2        2.46        7.42      3.21 o 
  -8   3   2      261.69      235.59      8.24 o 
  -7   3   2       52.61       48.19      3.73 o 
  -6   3   2        2.23        9.95      3.61 o 
  -5   3   2       35.79       39.37      2.82 o 
  -4   3   2     6071.72     6152.01    100.65 o 
  -3   3   2        1.19        6.62      3.62 o 
  -2   3   2        2.15        3.43      2.02 o 
  -1   3   2     3219.69     3229.69     49.79 o 
   0   3   2        0.26        7.05      1.58 o 
   1   3   2      122.31      108.05      3.71 o 
   2   3   2      189.47      178.76      5.09 o 
   3   3   2       35.46       39.71      3.07 o 
   4   3   2       57.37       51.12      3.39 o 
   5   3   2      131.53      125.92      7.19 o 
   6   3   2      117.39      103.64      6.05 o 
   7   3   2       21.63       28.74      3.85 o 
   8   3   2       85.36       74.52      5.96 o 
   9   3   2       51.43       58.95      6.36 o 
  10   3   2       27.50       16.29      5.31 o 
  11   3   2        3.07        9.88      5.58 o 
  12   3   2        2.78        2.39      9.72 o 
 -13   4   2       11.77        0.00      6.56 o 
 -12   4   2        0.06        8.52      8.04 o 
 -11   4   2        4.44        5.68      6.42 o 
 -10   4   2        0.16        7.13      3.81 o 
  -9   4   2      296.31      285.65     11.14 o 
  -8   4   2       12.99       19.70      3.83 o 
  -7   4   2      185.18      181.56      7.29 o 
  -6   4   2        4.17        0.00      3.00 o 
  -5   4   2      127.71      147.22      6.17 o 
  -4   4   2      242.35      280.18      8.02 o 
  -3   4   2      432.02      410.58     15.40 o 
  -2   4   2       80.92       86.68      5.67 o 
  -1   4   2       67.77       62.88      2.94 o 
   0   4   2       21.68       18.24      3.07 o 
   1   4   2      147.65      158.23      3.67 o 
   2   4   2      297.24      284.38      6.32 o 
   3   4   2       30.27       37.69      2.70 o 
   4   4   2       63.40       72.53      3.82 o 
   5   4   2      230.88      240.21      7.49 o 
   6   4   2      304.38      280.59     14.99 o 
   7   4   2      152.70      141.29      7.96 o 
   8   4   2       37.03       31.23      5.27 o 
   9   4   2        2.13        7.86      4.45 o 
  10   4   2        0.09        7.11      6.68 o 
  11   4   2        2.19       14.14     11.84 o 
 -12   5   2       21.00       17.63      7.61 o 
 -11   5   2        0.10        2.50      4.83 o 
 -10   5   2        0.14        0.38      4.15 o 
  -9   5   2        4.38        7.92      4.01 o 
  -8   5   2        6.28       16.16      4.13 o 
  -7   5   2       90.67       87.66      6.21 o 
  -6   5   2       18.73       28.93      4.12 o 
  -5   5   2       36.22       34.16      4.45 o 
  -4   5   2        5.90       12.98      2.68 o 
  -3   5   2      121.95      101.37      5.23 o 
  -2   5   2      212.58      228.49      6.91 o 
  -1   5   2      181.76      165.28      7.10 o 
   0   5   2       15.22       24.79      4.03 o 
   1   5   2       38.66       38.40      3.52 o 
   2   5   2      412.84      400.07     16.51 o 
   3   5   2      964.21      867.58     18.83 o 
   4   5   2      119.79      116.87      6.11 o 
   5   5   2        1.04        5.16      3.95 o 
   6   5   2        4.69        6.10      3.74 o 
   7   5   2      136.57      135.22     10.14 o 
   8   5   2       62.59       71.81     10.67 o 
   9   5   2        2.47        0.87      5.55 o 
  10   5   2        5.08        4.03      7.18 o 
  11   5   2        7.07        8.06      7.79 o 
 -12   6   2        0.65       17.48     11.97 o 
 -11   6   2        2.51        0.00      8.17 o 
 -10   6   2        3.87        0.18      4.05 o 
  -9   6   2        8.44       10.59      5.60 o 
  -8   6   2        5.87        6.84      4.25 o 
  -7   6   2        0.10        4.82      3.80 o 
  -6   6   2        2.41        7.39      4.02 o 
  -5   6   2        5.07        8.14      3.60 o 
  -4   6   2       33.12       34.81      3.97 o 
  -3   6   2        1.43        2.37      2.76 o 
  -2   6   2       42.98       46.75      3.81 o 
  -1   6   2      281.74      302.05      9.21 o 
   0   6   2      156.03      154.89     10.68 o 
   1   6   2      152.79      145.79      8.73 o 
   2   6   2       84.36       74.44      6.56 o 
   3   6   2       47.00       45.09      5.35 o 
   4   6   2        0.27        0.00      4.53 o 
   5   6   2       64.03       60.31      7.77 o 
   6   6   2       61.22       62.07      7.91 o 
   7   6   2       86.89       81.71      9.06 o 
   8   6   2        6.02        5.71      6.06 o 
   9   6   2        0.73       41.92     29.96 o 
  10   6   2        0.38        0.00      6.75 o 
 -11   7   2        0.07        0.00     10.21 o 
 -10   7   2        0.20       19.32      8.59 o 
  -9   7   2        5.95       15.92      6.15 o 
  -8   7   2        0.35        2.49      5.06 o 
  -7   7   2       47.34       46.33      5.84 o 
  -6   7   2       24.56       40.09      6.06 o 
  -5   7   2       25.61       23.70      4.74 o 
  -4   7   2        3.81        2.49      4.55 o 
  -3   7   2       29.12       44.51      7.01 o 
  -2   7   2        1.17        0.00      2.86 o 
  -1   7   2       96.86      111.92      6.26 o 
   0   7   2       97.45       92.76      6.34 o 
   1   7   2       85.38       83.23      5.93 o 
   2   7   2        0.61        2.92      3.36 o 
   3   7   2        0.05        2.71      4.62 o 
   4   7   2      151.50      153.58     11.85 o 
   5   7   2       19.59       16.59      6.61 o 
   6   7   2        4.35        0.00      7.13 o 
   7   7   2        0.21        0.00      5.35 o 
   8   7   2        0.05        0.00      6.35 o 
   9   7   2       15.46       16.72      8.32 o 
 -10   8   2        0.12       10.75      9.28 o 
  -9   8   2        8.01       19.29      7.89 o 
  -8   8   2        0.00        0.00      6.30 o 
  -7   8   2       31.48       19.89      6.21 o 
  -6   8   2       20.45       22.33      5.09 o 
  -5   8   2        0.83        3.28      4.31 o 
  -4   8   2        0.42        9.05      4.68 o 
  -3   8   2        8.48        6.28      3.74 o 
  -2   8   2        0.24        1.96      3.27 o 
  -1   8   2        0.24        9.07      4.21 o 
   0   8   2       10.99        8.25      4.61 o 
   1   8   2        5.95        2.95      6.85 o 
   2   8   2       40.64       65.53      9.88 o 
   3   8   2       29.59       38.99     10.33 o 
   4   8   2        6.52       16.06      6.64 o 
   5   8   2       22.42       28.94      8.50 o 
   6   8   2       11.40       20.12      7.60 o 
   7   8   2        5.92        2.68      6.36 o 
   8   8   2       36.35       21.78      9.13 o 
  -8   9   2        6.01        5.38      7.22 o 
  -7   9   2        8.48        5.36      7.13 o 
  -6   9   2       20.16        8.19      7.77 o 
  -5   9   2        0.25        3.21      5.19 o 
  -4   9   2        0.61        7.95      4.52 o 
  -3   9   2        1.49        2.06      3.87 o 
  -2   9   2        0.01        8.08      4.68 o 
  -1   9   2       13.41        7.89      4.31 o 
   0   9   2       17.03       16.99      7.40 o 
   1   9   2       71.97       97.73      9.91 o 
   2   9   2       44.28       37.33     10.48 o 
   3   9   2        9.42        8.90      6.46 o 
   4   9   2        0.05        0.00      7.28 o 
   5   9   2        4.98        4.41      6.62 o 
   6   9   2        7.16        2.34      6.95 o 
  -6  10   2        0.75        3.10      7.45 o 
  -5  10   2        5.40        6.35      7.49 o 
  -4  10   2        4.86        0.00      7.17 o 
  -3  10   2        0.34        4.86      7.58 o 
  -2  10   2        0.11        0.00      6.17 o 
  -1  10   2       22.66       13.42      8.25 o 
   0  10   2        2.04        0.00      6.66 o 
   1  10   2       62.84       69.78     10.63 o 
   2  10   2        1.68        3.48      6.56 o 
   3  10   2        5.06       16.19      8.12 o 
   4  10   2       10.53       24.16      9.97 o 
 -13   0   3        0.17        4.62      9.10 o 
 -11   0   3       51.46       76.64     12.07 o 
  -9   0   3      122.30      139.51     13.28 o 
  -7   0   3        9.89       13.32      3.62 o 
  -5   0   3       25.16       13.02      3.89 o 
  -3   0   3        7.12       11.77      4.22 o 
  -1   0   3      455.99      447.29     24.23 o 
   1   0   3       29.73       26.42      2.26 o 
   3   0   3        8.94        4.83      2.58 o 
   5   0   3     1703.97     1699.79     48.94 o 
   7   0   3       50.84       55.28      6.92 o 
   9   0   3      106.98      107.08     12.51 o 
  11   0   3       14.10        1.80      8.75 o 
 -14   1   3       15.95       13.36      8.90 o 
 -13   1   3       19.05       15.21      9.74 o 
 -12   1   3        0.32        0.00      7.47 o 
 -11   1   3       26.09       25.08      6.49 o 
 -10   1   3      273.36      259.25     14.60 o 
  -9   1   3       74.20       61.01      7.57 o 
  -8   1   3      171.80      161.36      9.25 o 
  -7   1   3       40.33       43.61      4.86 o 
  -6   1   3        0.17        0.00      2.01 o 
  -5   1   3      522.74      499.06     11.77 o 
  -4   1   3     2165.08     2040.49     52.26 o 
  -3   1   3       12.22        6.06      2.36 o 
  -2   1   3      794.52      792.20     11.56 o 
  -1   1   3      920.76      897.82     18.81 o 
   0   1   3       21.82       23.03      1.84 o 
   1   1   3       31.11       28.40      1.42 o 
   2   1   3      179.65      181.41      5.70 o 
   3   1   3      218.75      213.42      5.08 o 
   4   1   3      356.63      383.54      9.02 o 
   5   1   3       64.79       74.26      4.06 o 
   6   1   3        5.73        1.47      3.73 o 
   7   1   3       47.41       57.81      5.17 o 
   8   1   3        0.07        0.10      3.87 o 
   9   1   3       15.56       33.19      6.07 o 
  10   1   3        2.70        2.19      7.65 o 
  11   1   3       12.94        6.70      6.12 o 
  12   1   3        2.70        6.16     14.95 o 
 -14   2   3        0.46        7.07      7.67 o 
 -13   2   3        2.31        6.63      6.77 o 
 -12   2   3        3.62        8.78      6.47 o 
 -11   2   3       84.67       94.86     10.15 o 
 -10   2   3      158.91      141.57     10.22 o 
  -9   2   3       85.15       77.60      5.43 o 
  -8   2   3       16.72       38.35      7.98 o 
  -7   2   3      560.12      565.86     12.47 o 
  -6   2   3      828.57      760.69     14.39 o 
  -5   2   3      672.54      657.44     13.01 o 
  -4   2   3        2.20        3.21      1.66 o 
  -3   2   3      308.18      298.50     13.28 o 
  -2   2   3      144.41      148.25      5.29 o 
  -1   2   3      809.30      820.42     15.74 o 
   0   2   3      567.07      497.30      7.19 o 
   1   2   3      322.38      298.18      7.75 o 
   2   2   3      101.44      107.54      4.21 o 
   3   2   3     1063.33     1083.96     20.82 o 
   4   2   3      533.83      604.53     28.29 o 
   5   2   3        5.72       11.14      4.85 o 
   6   2   3       11.04       18.65      3.81 o 
   7   2   3       16.31       22.61      4.07 o 
   8   2   3       24.34       29.99      5.12 o 
   9   2   3        6.10       19.75      6.29 o 
  10   2   3        1.41        7.18      4.89 o 
  11   2   3        2.00        1.94      5.15 o 
  12   2   3        8.47       15.12     12.11 o 
 -14   3   3        1.55        8.46      8.38 o 
 -13   3   3        1.74       10.38      9.14 o 
 -12   3   3        0.78        1.53      6.30 o 
 -11   3   3       19.45       13.34      6.28 o 
 -10   3   3        8.25       11.21      3.92 o 
  -9   3   3      101.75       81.26      5.24 o 
  -8   3   3        3.01        0.00      2.69 o 
  -7   3   3      151.07      149.09      6.81 o 
  -6   3   3       31.82       27.36      2.75 o 
  -5   3   3     1735.00     1664.17     29.81 o 
  -4   3   3       78.60       85.24      3.55 o 
  -3   3   3     1364.46     1370.99     22.76 o 
  -2   3   3        0.00        0.00      1.39 o 
  -1   3   3      701.19      661.32      9.95 o 
   0   3   3      315.92      346.88      8.63 o 
   1   3   3      496.13      455.81     30.20 o 
   2   3   3       21.32       18.62      2.34 o 
   3   3   3       13.01       13.14      1.51 o 
   4   3   3      175.95      171.06      4.99 o 
   5   3   3       69.40       58.47      3.91 o 
   6   3   3      109.90      109.75      7.93 o 
   7   3   3        6.82        7.15      3.43 o 
   8   3   3       16.82       28.40      4.83 o 
   9   3   3       13.27        7.57      6.00 o 
  10   3   3        0.00        6.33      6.00 o 
  11   3   3        4.17       10.89      7.80 o 
 -13   4   3        0.05        2.01     11.71 o 
 -12   4   3        0.78        4.24      6.08 o 
 -11   4   3        4.06        6.69      7.21 o 
 -10   4   3        1.31        3.24      3.42 o 
  -9   4   3       23.41       29.24      7.46 o 
  -8   4   3      164.73      154.96     10.42 o 
  -7   4   3      350.21      358.83     10.75 o 
  -6   4   3       30.34       32.94      3.56 o 
  -5   4   3      156.07      152.07      5.67 o 
  -4   4   3      907.03      907.07     18.81 o 
  -3   4   3      310.01      286.44      7.33 o 
  -2   4   3      592.48      586.09     11.60 o 
  -1   4   3        0.17        1.16      1.40 o 
   0   4   3       25.45       22.18      2.31 o 
   1   4   3       14.60       15.55      2.53 o 
   2   4   3      340.93      330.78     12.00 o 
   3   4   3      269.33      258.05      7.26 o 
   4   4   3      178.30      175.23      6.78 o 
   5   4   3      164.29      148.60      6.73 o 
   6   4   3      456.70      416.58     11.87 o 
   7   4   3        9.92        1.57      5.32 o 
   8   4   3        5.63        0.00      4.25 o 
   9   4   3        0.33        0.29      5.53 o 
  10   4   3       11.74       11.08      7.63 o 
  11   4   3        2.62        0.00      7.15 o 
 -13   5   3        8.50        9.81      9.74 o 
 -12   5   3        2.05        2.31      7.03 o 
 -11   5   3        0.18        2.77      5.77 o 
 -10   5   3        1.50       11.66      4.36 o 
  -9   5   3        2.58        8.19      4.10 o 
  -8   5   3       68.99       58.66      5.50 o 
  -7   5   3        5.02        6.17      3.49 o 
  -6   5   3       23.93       23.69      4.60 o 
  -5   5   3       15.93       20.58      5.40 o 
  -4   5   3      117.91      113.04      5.30 o 
  -3   5   3        4.00        5.84      2.65 o 
  -2   5   3      211.38      216.19      6.77 o 
  -1   5   3       82.51       86.28      4.54 o 
   0   5   3       33.15       29.21      2.27 o 
   1   5   3      110.69       98.72      2.92 o 
   2   5   3       94.57       92.86      6.82 o 
   3   5   3       94.63       87.79      6.91 o 
   4   5   3        7.54       17.21      4.88 o 
   5   5   3        0.85        0.00      5.53 o 
   6   5   3       48.76       48.44      7.49 o 
   7   5   3        2.70        8.95      6.22 o 
   8   5   3      165.49      154.63     13.04 o 
   9   5   3       11.03        9.84      7.34 o 
  10   5   3        0.40        8.95      8.16 o 
 -12   6   3        0.19        3.47      8.36 o 
 -11   6   3        9.80       12.65      7.16 o 
 -10   6   3       20.14       13.15      5.72 o 
  -9   6   3        6.29        5.91      4.25 o 
  -8   6   3       21.18       15.89      4.49 o 
  -7   6   3       14.07       13.53      5.20 o 
  -6   6   3        5.11       10.38      7.41 o 
  -5   6   3       22.31       25.53      4.65 o 
  -4   6   3        6.05        0.00      3.01 o 
  -3   6   3        0.15        0.98      2.87 o 
  -2   6   3      205.78      212.98      9.50 o 
  -1   6   3       13.62       19.01      4.83 o 
   0   6   3        2.09        5.55      2.75 o 
   1   6   3        5.47        2.02      3.93 o 
   2   6   3       71.18       70.63      7.56 o 
   3   6   3       53.83       49.82      6.77 o 
   4   6   3       23.83       24.76      6.18 o 
   5   6   3        1.53        9.61      5.75 o 
   6   6   3       98.01      109.08     10.89 o 
   7   6   3       48.26       44.00      8.24 o 
   8   6   3       25.10       19.60      7.69 o 
   9   6   3        5.48        7.11      7.56 o 
  10   6   3        9.76        7.78      8.31 o 
 -11   7   3        3.52        6.03     10.17 o 
 -10   7   3        7.51       10.31      6.98 o 
  -9   7   3        2.47       15.70      5.38 o 
  -8   7   3        3.62        0.97      4.21 o 
  -7   7   3        9.97        8.02      4.44 o 
  -6   7   3        9.07       10.52      5.17 o 
  -5   7   3        0.63        0.00      3.37 o 
  -4   7   3       49.24       51.81      5.30 o 
  -3   7   3        8.41       26.07      7.61 o 
  -2   7   3        4.15        3.37      3.94 o 
  -1   7   3       30.34       29.11      5.07 o 
   0   7   3        9.94       10.23      3.44 o 
   1   7   3       11.78       16.20     10.08 o 
   2   7   3        6.74        7.26      5.34 o 
   3   7   3       16.54       20.49      6.08 o 
   4   7   3       23.96       31.23      7.26 o 
   5   7   3       18.21       31.60      7.52 o 
   6   7   3       65.50       85.90     14.47 o 
   7   7   3        0.04       13.44      7.45 o 
   8   7   3        2.54        0.00      7.41 o 
   9   7   3        0.07        0.59      8.89 o 
 -10   8   3        0.39        6.79      8.94 o 
  -9   8   3        0.49        0.00      7.11 o 
  -8   8   3        0.52        3.20      5.15 o 
  -7   8   3        0.62        6.17      4.76 o 
  -6   8   3        0.12        0.00      4.71 o 
  -5   8   3        8.02        6.32      4.43 o 
  -4   8   3       12.01       20.60      4.85 o 
  -3   8   3       14.44       13.85      4.94 o 
  -2   8   3       12.36       15.38      3.84 o 
  -1   8   3       82.89       65.68      5.23 o 
   0   8   3        0.52        0.00      4.66 o 
   1   8   3        0.23        1.75      4.87 o 
   2   8   3       37.30       41.83      7.37 o 
   3   8   3        7.12        9.65      7.06 o 
   4   8   3        2.21        5.45      7.06 o 
   5   8   3       31.52       31.21      8.69 o 
   6   8   3       22.16       10.22      7.90 o 
   7   8   3       12.75       16.00      8.15 o 
  -8   9   3        1.04       16.12      9.10 o 
  -7   9   3        3.16        6.06      6.98 o 
  -6   9   3        3.68        1.07      5.23 o 
  -5   9   3        7.97       10.38      5.20 o 
  -4   9   3        6.16       11.89      5.30 o 
  -3   9   3       10.11        5.91      4.81 o 
  -2   9   3        1.34        1.71      4.69 o 
  -1   9   3        6.79        9.41      6.77 o 
   0   9   3      114.25      108.19     11.91 o 
   1   9   3      101.34      125.61     12.48 o 
   2   9   3       39.92       53.33     10.05 o 
   3   9   3        1.17        5.03      6.43 o 
   4   9   3        3.09        9.53      7.32 o 
   5   9   3        0.29        0.00      8.60 o 
   6   9   3        0.61        2.65      7.39 o 
  -6  10   3        5.69        0.00      6.85 o 
  -5  10   3        1.47        0.00      9.29 o 
  -4  10   3        0.19        1.36      7.62 o 
  -3  10   3        0.49        0.00      7.10 o 
  -2  10   3        2.18        6.28      7.06 o 
  -1  10   3       40.53       42.02     10.02 o 
   0  10   3       13.72       13.86      7.75 o 
   1  10   3        0.00        0.00      7.54 o 
   2  10   3        7.28        2.93      6.63 o 
   3  10   3        1.78        3.67      7.04 o 
 -14   0   4       15.19        0.00     10.40 o 
 -12   0   4      369.64      318.08     38.11 o 
 -10   0   4      310.27      322.23     22.31 o 
  -8   0   4      246.69      238.72     15.08 o 
  -6   0   4        0.34        8.39     13.88 o 
  -4   0   4        3.81        3.04      0.95 o 
  -2   0   4     1933.90     1910.96     35.54 o 
   0   0   4       36.48       47.51      6.27 o 
   2   0   4       20.18       29.29      4.68 o 
   4   0   4      409.77      440.03     22.17 o 
   6   0   4        0.10        9.96      5.00 o 
   8   0   4        6.31        0.00      6.98 o 
  10   0   4       66.72       57.42     10.64 o 
 -14   1   4        6.41        3.08      6.90 o 
 -13   1   4       36.38       38.53      9.27 o 
 -12   1   4        1.57        4.27      5.79 o 
 -11   1   4       67.37       65.39      8.32 o 
 -10   1   4      188.45      191.36     12.53 o 
  -9   1   4        0.59        0.00      4.65 o 
  -8   1   4       46.66       43.37      4.94 o 
  -7   1   4       66.36       75.83      6.69 o 
  -6   1   4      464.30      466.91      8.33 o 
  -5   1   4     1132.34     1112.96     19.53 o 
  -4   1   4       96.79       85.45      4.36 o 
  -3   1   4     1816.51     1723.11     31.59 o 
  -2   1   4      402.82      394.58      9.76 o 
  -1   1   4      838.61      873.51     12.47 o 
   0   1   4      539.95      524.79      9.24 o 
   1   1   4      774.73      767.80     13.75 o 
   2   1   4      817.45      903.76     27.84 o 
   3   1   4      486.50      527.40     10.68 o 
   4   1   4        8.31       15.67      3.26 o 
   5   1   4        3.62        0.00      2.26 o 
   6   1   4       22.15       30.60      3.99 o 
   7   1   4        0.03       12.19      7.06 o 
   8   1   4        1.27       10.67      4.34 o 
   9   1   4       34.62       38.95      6.99 o 
  10   1   4        1.51        4.70      5.40 o 
  11   1   4        2.56       11.22      6.65 o 
 -14   2   4        1.39        0.00      7.93 o 
 -13   2   4        0.46        5.00      6.99 o 
 -12   2   4        0.33        4.09      5.67 o 
 -11   2   4       88.63       92.40      9.52 o 
 -10   2   4       17.53       27.11      9.74 o 
  -9   2   4       69.66       72.58      5.86 o 
  -8   2   4      146.25      133.96      8.87 o 
  -7   2   4        0.32        1.16      1.86 o 
  -6   2   4      802.02      881.84     34.99 o 
  -5   2   4      360.28      404.54     13.08 o 
  -4   2   4       10.00       12.95      3.57 o 
  -3   2   4      653.65      658.40     11.29 o 
  -2   2   4        0.21        6.28      2.58 o 
  -1   2   4     1283.48     1254.59     18.44 o 
   0   2   4       19.79       23.78      1.66 o 
   1   2   4        0.58        0.00      0.79 o 
   2   2   4      148.48      145.56      5.15 o 
   3   2   4      423.37      457.32      9.31 o 
   4   2   4      271.77      303.15      9.24 o 
   5   2   4        6.90       11.43      6.31 o 
   6   2   4        1.86        0.00      2.94 o 
   7   2   4        7.77       16.26      3.90 o 
   8   2   4        0.85        2.23      5.52 o 
   9   2   4       18.67       29.55      6.11 o 
  10   2   4        0.03        0.00      5.57 o 
  11   2   4       10.97        6.55      8.52 o 
 -14   3   4        2.56        0.00      7.81 o 
 -13   3   4        2.91       17.69     12.30 o 
 -12   3   4        0.64        0.00      5.70 o 
 -11   3   4       14.50       24.41      7.76 o 
 -10   3   4        2.07        0.00      5.21 o 
  -9   3   4      108.00       89.27      7.81 o 
  -8   3   4       11.69       10.92      2.60 o 
  -7   3   4       68.04       74.52      4.43 o 
  -6   3   4     1143.94     1105.11     23.36 o 
  -5   3   4     1962.85     1894.10     36.55 o 
  -4   3   4     1197.73     1382.64     33.43 o 
  -3   3   4        5.98        6.80      1.83 o 
  -2   3   4      182.59      198.06      5.45 o 
  -1   3   4      450.44      497.86      8.47 o 
   0   3   4      503.10      597.04     28.47 o 
   1   3   4     3618.14     3948.36    105.77 o 
   2   3   4      707.66      751.21     21.64 o 
   3   3   4        1.06        0.79      3.13 o 
   4   3   4        1.10        6.29      3.81 o 
   5   3   4        0.64        2.12      2.45 o 
   6   3   4        4.45        1.60      4.61 o 
   7   3   4        1.68        2.88      3.61 o 
   8   3   4        0.38        0.00      3.65 o 
   9   3   4        6.70        1.66      6.22 o 
  10   3   4        0.43        2.86      7.50 o 
  11   3   4        3.26       13.83      8.71 o 
 -13   4   4        0.23        6.55      8.21 o 
 -12   4   4        0.46        3.59      6.35 o 
 -11   4   4       13.21       18.40      6.74 o 
 -10   4   4        0.36        1.35      3.19 o 
  -9   4   4       14.71        7.57      3.58 o 
  -8   4   4       37.07       38.35      4.02 o 
  -7   4   4       93.06       97.50      6.99 o 
  -6   4   4       28.08       36.12      3.54 o 
  -5   4   4      916.13      947.66     23.43 o 
  -4   4   4     2435.61     2405.17     45.72 o 
  -3   4   4     1961.32     1944.07     35.46 o 
  -2   4   4     1298.43     1276.43     26.01 o 
  -1   4   4      288.36      292.76      7.46 o 
   0   4   4     1643.93     1708.94     44.33 o 
   1   4   4        0.68        0.00      3.12 o 
   2   4   4       22.38       23.17      5.92 o 
   3   4   4       92.38      116.28     15.84 o 
   4   4   4        5.56        5.80      7.21 o 
   5   4   4        7.22       10.77      5.09 o 
   6   4   4      256.39      239.92     13.92 o 
   7   4   4       12.88       20.86      6.28 o 
   8   4   4        8.59       19.72      6.87 o 
   9   4   4        9.04        0.00      6.67 o 
  10   4   4        0.11        0.58      6.36 o 
 -13   5   4        3.94       26.02     10.55 o 
 -12   5   4       13.78       17.49     11.45 o 
 -11   5   4        0.46        0.09      6.06 o 
 -10   5   4        5.99        1.61      3.35 o 
  -9   5   4       37.49       39.44      4.92 o 
  -8   5   4       22.28       26.07      4.45 o 
  -7   5   4      101.37       99.54      7.33 o 
  -6   5   4       68.80       69.32      5.80 o 
  -5   5   4      344.65      341.68     10.77 o 
  -4   5   4        1.12        4.71      3.00 o 
  -3   5   4      235.60      238.37      7.87 o 
  -2   5   4       34.91       36.56      3.67 o 
  -1   5   4        3.08        2.11      1.91 o 
   0   5   4       29.35       29.97      3.54 o 
   1   5   4       30.80       45.13      5.30 o 
   2   5   4       10.83       22.84      4.82 o 
   3   5   4      374.26      352.72     15.84 o 
   4   5   4      116.58      125.68     10.56 o 
   5   5   4        4.80        3.27      4.97 o 
   6   5   4       46.64       57.16      8.09 o 
   7   5   4       17.71       26.34      8.99 o 
   8   5   4      193.72      171.62     14.78 o 
   9   5   4       65.26       77.08     11.77 o 
  10   5   4        0.87       10.86      8.87 o 
 -12   6   4        1.86        9.56     11.65 o 
 -11   6   4        0.38        0.00      6.93 o 
 -10   6   4       79.55       79.05      7.89 o 
  -9   6   4        0.90        1.75      3.91 o 
  -8   6   4       61.41       62.83      6.38 o 
  -7   6   4       10.99       17.16      5.05 o 
  -6   6   4        2.25        7.38      6.31 o 
  -5   6   4       26.01       33.85      4.57 o 
  -4   6   4       38.38       41.41      4.40 o 
  -3   6   4       11.73       12.44      5.57 o 
  -2   6   4        4.46        6.75      3.62 o 
  -1   6   4        9.22       12.49      6.89 o 
   0   6   4       98.52       98.49      7.35 o 
   1   6   4       13.87       28.40      5.23 o 
   2   6   4        2.11       11.20      5.59 o 
   3   6   4       23.01       28.39      6.28 o 
   4   6   4      157.26      156.01     11.47 o 
   5   6   4       59.07       50.16      8.31 o 
   6   6   4      148.25      170.67     13.86 o 
   7   6   4      138.15      140.69     16.28 o 
   8   6   4       40.41       42.72      8.97 o 
   9   6   4        8.71       24.97     10.11 o 
 -11   7   4        0.04        5.20      8.29 o 
 -10   7   4        0.40        5.43      5.23 o 
  -9   7   4       20.44       24.85      6.04 o 
  -8   7   4        5.23       25.37      6.11 o 
  -7   7   4       10.77        9.18      7.01 o 
  -6   7   4       19.94       21.55      5.61 o 
  -5   7   4        6.57       11.33      6.23 o 
  -4   7   4      100.65       88.39      6.08 o 
  -3   7   4        0.88        1.52      3.07 o 
  -2   7   4       21.55       21.70      3.61 o 
  -1   7   4      148.99      130.39      9.18 o 
   0   7   4      103.00      117.27      9.41 o 
   1   7   4       60.30       52.71      7.31 o 
   2   7   4       20.24       12.64      6.07 o 
   3   7   4        0.03       11.71      6.62 o 
   4   7   4       16.05       12.72     10.16 o 
   5   7   4       42.42       54.79      9.03 o 
   6   7   4        0.22        1.39      9.29 o 
   7   7   4        1.53       12.33      7.71 o 
   8   7   4       12.93       19.10      8.87 o 
 -10   8   4        0.55        8.03      9.22 o 
  -9   8   4        3.07        6.62      6.58 o 
  -8   8   4        7.93        3.95      4.99 o 
  -7   8   4        2.55        6.31      5.35 o 
  -6   8   4        3.27        0.00      4.15 o 
  -5   8   4        0.13       14.97      4.93 o 
  -4   8   4       51.78       52.92      6.50 o 
  -3   8   4        5.00        9.70      3.83 o 
  -2   8   4      206.00      185.69      9.28 o 
  -1   8   4      115.11      113.00     11.18 o 
   0   8   4       14.37       35.42      7.92 o 
   1   8   4        6.21       17.01      8.30 o 
   2   8   4        0.90        4.44      9.57 o 
   3   8   4        9.25        5.27      6.16 o 
   4   8   4        7.75        5.24      6.33 o 
   5   8   4        2.81        3.86      7.02 o 
   6   8   4        3.21        9.22      7.91 o 
   7   8   4        2.52        0.00      6.56 o 
  -8   9   4        0.11       34.09      9.63 o 
  -7   9   4        0.00       17.51      7.30 o 
  -6   9   4       14.39       10.17      5.48 o 
  -5   9   4        0.59       10.78      5.78 o 
  -4   9   4       12.63        2.26      4.77 o 
  -3   9   4       43.78       36.58      8.86 o 
  -2   9   4        3.67       13.10      6.12 o 
  -1   9   4       42.04       56.27      9.23 o 
   0   9   4        0.47        0.00      5.74 o 
   1   9   4        0.01        0.00      5.47 o 
   2   9   4       19.02       22.43      7.71 o 
   3   9   4       12.52       16.08      7.75 o 
   4   9   4        0.54        8.30      7.33 o 
   5   9   4        0.77        0.00      8.97 o 
  -6  10   4        1.37       25.56     20.91 o 
  -5  10   4        0.03        1.49     10.14 o 
  -4  10   4        3.24        7.87      8.22 o 
  -3  10   4        1.89        0.34      6.18 o 
  -2  10   4       16.68       13.76      8.52 o 
  -1  10   4        0.28        5.52      7.19 o 
   0  10   4        2.41       13.74     11.22 o 
   1  10   4        1.06        0.00      6.45 o 
   2  10   4        0.02        0.95      6.61 o 
   3  10   4        1.61        0.00      8.34 o 
 -15   0   5        0.00        0.00     19.46 o 
 -13   0   5      157.92      139.62     20.68 o 
 -11   0   5      127.21      118.33     14.29 o 
  -9   0   5      177.25      201.16     36.30 o 
  -7   0   5     1879.16     1973.22    187.39 o 
  -5   0   5       10.07        6.68      1.63 o 
  -3   0   5       18.87       18.36      2.46 o 
  -1   0   5      200.72      201.03      6.71 o 
   1   0   5      121.29      121.87     19.85 o 
   3   0   5      342.78      321.46     12.10 o 
   5   0   5       71.72       73.69      6.92 o 
   7   0   5        2.26       22.17     18.83 o 
   9   0   5        2.26       12.03     11.24 o 
  11   0   5        6.64        0.00     13.67 o 
 -14   1   5        0.23        1.65      6.95 o 
 -13   1   5        0.01        3.64      6.70 o 
 -12   1   5       75.25       91.50     14.86 o 
 -11   1   5      237.30      222.66     14.58 o 
 -10   1   5        7.71        0.01      6.37 o 
  -9   1   5       12.64       17.73      4.83 o 
  -8   1   5       93.30       86.00      7.63 o 
  -7   1   5       35.74       46.62      4.54 o 
  -6   1   5      134.66      118.29      6.47 o 
  -5   1   5      604.43      690.98     28.68 o 
  -4   1   5       18.71       21.98      2.78 o 
  -3   1   5      568.49      544.13     14.01 o 
  -2   1   5       74.14       75.76      2.91 o 
  -1   1   5      104.73      103.28      3.97 o 
   0   1   5       48.21       48.67      4.73 o 
   1   1   5     1152.12     1158.28     90.89 o 
   2   1   5      681.40      685.28     16.42 o 
   3   1   5        0.66        0.00      2.09 o 
   4   1   5      108.16      111.81      5.31 o 
   5   1   5       24.55       35.99      5.28 o 
   6   1   5        6.74        7.30      4.17 o 
   7   1   5        3.47        3.10      3.75 o 
   8   1   5       32.10       36.46      9.51 o 
   9   1   5       26.84       31.59      7.95 o 
  10   1   5        0.44        2.11      5.57 o 
  11   1   5        5.32        0.00      9.95 o 
 -14   2   5        7.11        9.46      8.24 o 
 -13   2   5        1.04        0.00      6.13 o 
 -12   2   5        0.39        1.00     11.11 o 
 -11   2   5        0.91        0.00      6.22 o 
 -10   2   5        1.30        7.79      8.99 o 
  -9   2   5       48.06       40.41      5.66 o 
  -8   2   5        7.29        9.49      3.71 o 
  -7   2   5       42.45       45.70      7.74 o 
  -6   2   5      412.92      415.02     10.93 o 
  -5   2   5       25.76       37.45      3.79 o 
  -4   2   5      116.01      123.43      5.01 o 
  -3   2   5       97.16      109.52      3.75 o 
  -2   2   5      924.06      969.56     16.05 o 
  -1   2   5      356.40      386.28      7.16 o 
   0   2   5      438.15      450.43      7.24 o 
   1   2   5      521.05      520.23     23.80 o 
   2   2   5       67.54       75.55      3.03 o 
   3   2   5      244.63      238.92      6.55 o 
   4   2   5      297.28      313.08     13.43 o 
   5   2   5      102.59       85.59      5.57 o 
   6   2   5       13.49       24.77      4.78 o 
   7   2   5      120.20      116.11      9.65 o 
   8   2   5        8.24        4.04      4.64 o 
   9   2   5        3.43        6.77      5.31 o 
  10   2   5        8.45        3.39      6.98 o 
 -14   3   5        0.33       16.35      8.34 o 
 -13   3   5        2.61        0.00      5.91 o 
 -12   3   5        0.01        1.18      5.55 o 
 -11   3   5        3.35        7.29      6.09 o 
 -10   3   5        0.06        0.00      4.69 o 
  -9   3   5       20.16       24.30      4.81 o 
  -8   3   5       31.50       39.55      9.18 o 
  -7   3   5      168.73      172.66     16.20 o 
  -6   3   5      637.71      606.13     32.38 o 
  -5   3   5       25.81       36.36      5.08 o 
  -4   3   5       71.22       63.17      4.18 o 
  -3   3   5       26.74       35.51      2.67 o 
  -2   3   5      452.40      421.46     11.46 o 
  -1   3   5      613.27      632.83     10.00 o 
   0   3   5      159.02      161.84      8.32 o 
   1   3   5        1.79        2.53      3.19 o 
   2   3   5      183.76      217.61      9.90 o 
   3   3   5        2.36        0.36      2.52 o 
   4   3   5        0.31        0.00      1.82 o 
   5   3   5       31.04       33.30      6.35 o 
   6   3   5      101.28      103.59      7.41 o 
   7   3   5      135.34      130.33     10.82 o 
   8   3   5        8.62       13.47     10.25 o 
   9   3   5        3.04        0.00      6.24 o 
  10   3   5        1.76       17.04      8.76 o 
 -14   4   5        0.29        1.83      6.90 o 
 -13   4   5        5.48        0.00      7.41 o 
 -12   4   5        6.96       35.01     19.18 o 
 -11   4   5       10.60       11.65      6.67 o 
 -10   4   5       57.25       56.41      8.12 o 
  -9   4   5       90.31       90.50      7.08 o 
  -8   4   5      336.81      317.25     12.84 o 
  -7   4   5        9.28       16.18      6.82 o 
  -6   4   5       92.90      100.80      7.14 o 
  -5   4   5        4.44        8.02      2.82 o 
  -4   4   5       75.27       70.92      5.48 o 
  -3   4   5      426.38      410.90     14.74 o 
  -2   4   5      182.25      184.13      5.97 o 
  -1   4   5      111.61      104.07      3.09 o 
   0   4   5       28.87       38.19      5.15 o 
   1   4   5      967.43     1047.94     53.78 o 
   2   4   5       86.91       90.76     10.45 o 
   3   4   5       97.19      118.09      8.34 o 
   4   4   5       41.20       61.57      9.36 o 
   5   4   5      125.80      128.60     10.48 o 
   6   4   5      116.12      114.12     10.31 o 
   7   4   5       17.90       29.77      7.40 o 
   8   4   5       27.36       23.87      9.51 o 
   9   4   5        7.13        3.64      7.09 o 
  10   4   5       28.95       26.01     10.67 o 
 -13   5   5       12.69       29.22      9.83 o 
 -12   5   5       29.28       60.35     11.30 o 
 -11   5   5        5.13       21.32      7.33 o 
 -10   5   5        7.65        4.19      3.59 o 
  -9   5   5        3.21        4.83      3.72 o 
  -8   5   5      166.39      142.70      8.94 o 
  -7   5   5       53.16       41.53      4.56 o 
  -6   5   5        1.06        6.18      3.82 o 
  -5   5   5      178.43      169.64      7.28 o 
  -4   5   5       12.97       12.95      5.96 o 
  -3   5   5      105.33      112.70     10.19 o 
  -2   5   5       83.29       84.73      4.06 o 
  -1   5   5       24.85       22.81      3.46 o 
   0   5   5       67.98       61.61      6.12 o 
   1   5   5       17.94       36.32      6.27 o 
   2   5   5      203.59      207.25     11.59 o 
   3   5   5      108.08      117.46      9.51 o 
   4   5   5       85.47       90.09      9.00 o 
   5   5   5       31.20       31.52      7.12 o 
   6   5   5        7.18       17.15      7.15 o 
   7   5   5       33.32       29.13      9.46 o 
   8   5   5       19.18       25.50      7.98 o 
   9   5   5        4.70        0.00      6.97 o 
 -12   6   5        0.06        0.00      9.07 o 
 -11   6   5        5.86        0.65      6.78 o 
 -10   6   5       58.97       49.23      6.96 o 
  -9   6   5       27.65       40.00      8.78 o 
  -8   6   5        0.94        2.11      4.07 o 
  -7   6   5       14.62       14.39      5.63 o 
  -6   6   5        1.57        8.47      4.25 o 
  -5   6   5      144.66      157.35      9.86 o 
  -4   6   5      555.73      502.05     14.57 o 
  -3   6   5       20.86       32.85      3.67 o 
  -2   6   5       23.47       22.40      5.39 o 
  -1   6   5       35.02       47.11      6.55 o 
   0   6   5       41.63       50.17      6.28 o 
   1   6   5        3.63       17.26      7.88 o 
   2   6   5        2.75        5.33      4.94 o 
   3   6   5      242.14      232.84     14.51 o 
   4   6   5       76.61       91.73      9.72 o 
   5   6   5       76.08       72.69     10.15 o 
   6   6   5       10.73        9.49      8.39 o 
   7   6   5        4.83       16.42      7.78 o 
   8   6   5        0.11        0.00      6.87 o 
 -11   7   5        0.30       17.66     11.47 o 
 -10   7   5        0.67        5.51      6.07 o 
  -9   7   5        0.32        2.66      4.50 o 
  -8   7   5       16.09       26.18      5.78 o 
  -7   7   5       22.25       37.41      5.92 o 
  -6   7   5        0.28        1.82      4.86 o 
  -5   7   5      116.48      117.75      7.44 o 
  -4   7   5        3.58        6.18      4.16 o 
  -3   7   5        6.87        3.76      3.27 o 
  -2   7   5      304.39      275.12     19.59 o 
  -1   7   5      225.24      248.39     14.33 o 
   0   7   5      132.54      138.09     11.15 o 
   1   7   5       40.34       48.41     16.77 o 
   2   7   5       29.17       34.42      7.37 o 
   3   7   5        5.56        9.95      6.07 o 
   4   7   5        3.10        0.93      5.80 o 
   5   7   5        2.35        0.59      6.41 o 
   6   7   5        3.00        6.57      7.50 o 
   7   7   5        1.00        4.82      7.45 o 
 -10   8   5        4.24        8.40      8.76 o 
  -9   8   5        1.41       10.95      6.33 o 
  -8   8   5       34.42       26.00      6.36 o 
  -7   8   5        0.07        5.02      5.64 o 
  -6   8   5        8.82       13.01      6.53 o 
  -5   8   5        1.71       11.99      4.72 o 
  -4   8   5       12.09       14.82      4.94 o 
  -3   8   5      249.82      224.26     12.30 o 
  -2   8   5      158.14      174.36     13.29 o 
  -1   8   5        4.38        0.00      4.87 o 
   0   8   5       17.57       20.79      6.94 o 
   1   8   5        4.67        9.31      6.14 o 
   2   8   5        0.18       11.12      6.53 o 
   3   8   5        0.73        6.02      6.43 o 
   4   8   5        0.07        2.73      6.26 o 
   5   8   5        0.08        4.73      8.91 o 
   6   8   5        1.81        0.00      8.36 o 
  -8   9   5        1.08       18.37     11.99 o 
  -7   9   5        2.45        4.23      6.00 o 
  -6   9   5       22.35       17.44      6.09 o 
  -5   9   5        0.01        4.63      5.77 o 
  -4   9   5        0.15       11.50      7.56 o 
  -3   9   5        2.52       11.93      7.07 o 
  -2   9   5       31.59       53.47     12.49 o 
  -1   9   5       53.28       47.88     10.55 o 
   0   9   5       64.44       58.43     10.28 o 
   1   9   5        8.92       12.53      8.53 o 
   2   9   5       12.19        7.53      6.99 o 
   3   9   5        7.50       32.88     12.02 o 
   4   9   5       44.32       29.29      9.59 o 
  -5  10   5        6.47        8.65      8.25 o 
  -4  10   5        0.76        7.25      7.66 o 
  -3  10   5        1.70        0.00      7.89 o 
  -2  10   5        2.53        7.76      7.73 o 
  -1  10   5       10.07        1.40      6.82 o 
   0  10   5        0.35        0.00      7.73 o 
   1  10   5        0.67        0.00      7.05 o 
   2  10   5        0.43       11.24      8.89 o 
 -14   0   6        0.04        7.97     10.22 o 
 -12   0   6      146.36      130.68     17.12 o 
 -10   0   6       61.76       62.19     12.31 o 
  -8   0   6      412.37      428.02     22.13 o 
  -6   0   6     1213.93     1137.75     34.79 o 
  -4   0   6        8.97       14.37      4.73 o 
  -2   0   6      923.56      943.53     27.97 o 
   0   0   6       57.76       54.71      7.53 o 
   2   0   6       85.44       70.51      5.60 o 
   4   0   6        0.05        6.83      4.30 o 
   6   0   6       74.57       64.58      8.66 o 
   8   0   6        1.36        0.76      6.37 o 
  10   0   6       15.78       19.54      9.70 o 
 -15   1   6        7.11        0.00      7.82 o 
 -14   1   6        9.88       11.64      8.30 o 
 -13   1   6        5.80        0.00      6.36 o 
 -12   1   6        5.00        9.64      6.18 o 
 -11   1   6        4.32        9.84      9.65 o 
 -10   1   6       81.66       81.74      7.85 o 
  -9   1   6        0.00        3.13      7.04 o 
  -8   1   6       13.36       23.06      4.38 o 
  -7   1   6       64.34       75.30      5.90 o 
  -6   1   6      264.10      299.24      6.33 o 
  -5   1   6        5.82       14.46      3.25 o 
  -4   1   6      300.94      285.15      6.70 o 
  -3   1   6      968.44      982.11     17.81 o 
  -2   1   6      730.55      797.46     14.76 o 
  -1   1   6     1751.24     1819.05     32.83 o 
   0   1   6      487.51      488.71      9.80 o 
   1   1   6      498.46      504.45     10.62 o 
   2   1   6       51.12       48.00      3.32 o 
   3   1   6        8.16       11.45      2.65 o 
   4   1   6        2.55        3.46      3.02 o 
   5   1   6       14.49       20.98      4.00 o 
   6   1   6       19.84       19.49      5.17 o 
   7   1   6       11.26       20.10      4.95 o 
   8   1   6       50.39       61.07      8.94 o 
   9   1   6        1.72        0.00      5.94 o 
  10   1   6        0.00       10.25      8.34 o 
 -14   2   6       34.50       22.87      9.80 o 
 -13   2   6       83.30       84.69     10.75 o 
 -12   2   6       42.55       48.94      9.37 o 
 -11   2   6       10.94        5.10      7.34 o 
 -10   2   6       11.79       14.62      6.14 o 
  -9   2   6       17.62       25.78      6.61 o 
  -8   2   6        1.70        0.47      3.89 o 
  -7   2   6        7.82        5.89      1.84 o 
  -6   2   6        9.30       18.88      3.85 o 
  -5   2   6      210.01      176.69      7.33 o 
  -4   2   6      260.50      283.90      7.17 o 
  -3   2   6     2051.12     2188.40     37.81 o 
  -2   2   6      605.87      656.29     12.61 o 
  -1   2   6     1048.50     1186.97     19.94 o 
   0   2   6       32.11       34.92      2.30 o 
   1   2   6       79.81       75.23      3.21 o 
   2   2   6       13.15       19.58      2.45 o 
   3   2   6        1.12        4.23      6.03 o 
   4   2   6      104.89      102.57      6.50 o 
   5   2   6      111.09      113.07      6.88 o 
   6   2   6       13.99       12.39      3.87 o 
   7   2   6        0.42        0.00      4.59 o 
   8   2   6       32.02       19.21      8.00 o 
   9   2   6       16.44       19.00      7.95 o 
  10   2   6        0.05       19.06      8.74 o 
 -14   3   6        7.55       11.67      8.12 o 
 -13   3   6        9.81       24.39     13.11 o 
 -12   3   6       24.70       52.17     10.36 o 
 -11   3   6       18.26       15.84      6.45 o 
 -10   3   6       19.04       33.12      6.81 o 
  -9   3   6       14.08       12.53      6.96 o 
  -8   3   6        3.85        0.00      3.08 o 
  -7   3   6       16.52        7.57      2.49 o 
  -6   3   6       85.10       85.84      5.74 o 
  -5   3   6      318.88      336.09      9.06 o 
  -4   3   6        1.25        3.56      2.74 o 
  -3   3   6       28.59       34.76      2.83 o 
  -2   3   6        8.47       10.03      2.63 o 
  -1   3   6      237.72      237.66      5.27 o 
   0   3   6       98.64       94.23      5.11 o 
   1   3   6      418.07      438.36     15.45 o 
   2   3   6        3.22        1.64      5.05 o 
   3   3   6       66.75       70.69      6.73 o 
   4   3   6       11.54       16.52      5.69 o 
   5   3   6      168.72      159.26     12.21 o 
   6   3   6      310.54      314.38     17.17 o 
   7   3   6      146.79      140.87     12.14 o 
   8   3   6        0.10        4.57      6.34 o 
   9   3   6        0.55        6.12      7.86 o 
 -14   4   6        0.63        0.00      7.02 o 
 -13   4   6        0.14        8.54      7.91 o 
 -12   4   6       43.52       47.64      9.48 o 
 -11   4   6       29.97       33.21      9.71 o 
 -10   4   6        0.02        0.00      4.92 o 
  -9   4   6      161.33      144.51      7.15 o 
  -8   4   6       14.96       14.29      3.71 o 
  -7   4   6        1.48        4.55      2.96 o 
  -6   4   6       13.68       25.43      6.30 o 
  -5   4   6        3.09       18.94      7.19 o 
  -4   4   6       21.16       26.16      3.14 o 
  -3   4   6        3.18        3.38      2.29 o 
  -2   4   6      330.76      304.92      7.25 o 
  -1   4   6       37.03       39.24      6.64 o 
   0   4   6       34.33       57.36      8.43 o 
   1   4   6       30.01       33.64      5.14 o 
   2   4   6       38.94       49.06      6.05 o 
   3   4   6       11.28       17.68      5.39 o 
   4   4   6      211.31      221.44     16.03 o 
   5   4   6      493.91      541.94     29.38 o 
   6   4   6       86.29       77.72     15.28 o 
   7   4   6        5.43       17.56      7.16 o 
   8   4   6       39.10       43.00     10.82 o 
   9   4   6        7.54       20.12      9.49 o 
 -13   5   6        7.38       21.76      8.88 o 
 -12   5   6        5.36       18.37      9.48 o 
 -11   5   6       42.39       43.38      8.91 o 
 -10   5   6        1.26        1.30      4.05 o 
  -9   5   6        6.38       17.56      6.78 o 
  -8   5   6      278.27      245.07     10.77 o 
  -7   5   6       37.74       42.40      5.23 o 
  -6   5   6      328.94      331.61     13.77 o 
  -5   5   6        7.02        0.00      3.17 o 
  -4   5   6       20.84       26.71      5.39 o 
  -3   5   6      148.29      157.74      6.02 o 
  -2   5   6       23.59       21.32      4.14 o 
  -1   5   6       70.86       63.04      9.32 o 
   0   5   6       24.13       39.65      5.85 o 
   1   5   6       12.18       14.49      4.78 o 
   2   5   6        0.00        0.59      4.22 o 
   3   5   6        5.81       15.81      8.74 o 
   4   5   6       33.38       42.29      7.74 o 
   5   5   6        1.82        1.84      5.29 o 
   6   5   6       26.63       42.76      9.42 o 
   7   5   6      127.31      115.92     13.61 o 
   8   5   6        0.34        0.00      6.77 o 
 -12   6   6       11.17       12.69      9.86 o 
 -11   6   6        1.44        7.97      7.77 o 
 -10   6   6       43.12       37.42     11.02 o 
  -9   6   6        1.55        0.00      5.21 o 
  -8   6   6        9.58       14.77      9.13 o 
  -7   6   6       60.04       61.32      6.46 o 
  -6   6   6      363.96      361.17     16.86 o 
  -5   6   6        9.08        7.99      4.25 o 
  -4   6   6      674.77      621.52     17.93 o 
  -3   6   6       75.79       78.23      5.62 o 
  -2   6   6       80.44       73.65      7.85 o 
  -1   6   6        7.91       20.66      5.95 o 
   0   6   6        5.70        0.00      4.04 o 
   1   6   6        1.01       13.06      5.63 o 
   2   6   6        8.75        1.73      5.63 o 
   3   6   6       60.71       54.52      8.30 o 
   4   6   6       12.16       25.36     13.88 o 
   5   6   6        1.11        2.38      7.70 o 
   6   6   6        0.17        4.89      8.02 o 
   7   6   6        0.28        0.28      6.33 o 
   8   6   6        0.04       10.48      9.37 o 
 -11   7   6        5.46        0.00      8.22 o 
 -10   7   6        0.39        0.00      6.02 o 
  -9   7   6        0.08        0.00      5.33 o 
  -8   7   6       48.04       48.81      9.63 o 
  -7   7   6        3.88       10.26      5.66 o 
  -6   7   6      147.87      146.98     17.85 o 
  -5   7   6      179.26      195.33     11.12 o 
  -4   7   6        9.07       20.46     14.96 o 
  -3   7   6      108.47      107.10     11.07 o 
  -2   7   6       46.59       53.25      8.48 o 
  -1   7   6        0.86       13.53      6.04 o 
   0   7   6       62.56       73.07      9.03 o 
   1   7   6       71.79       67.62      8.94 o 
   2   7   6       37.26       36.63      7.85 o 
   3   7   6        0.63        8.24      6.29 o 
   4   7   6       16.78       33.48      9.94 o 
   5   7   6        1.15        0.00      6.67 o 
   6   7   6        2.67       11.20      8.30 o 
   7   7   6        4.47       12.97      8.90 o 
 -10   8   6        7.96       15.67      9.60 o 
  -9   8   6        3.81        8.82      7.00 o 
  -8   8   6        0.33        0.00      7.18 o 
  -7   8   6        0.39        0.00      5.08 o 
  -6   8   6       17.90       18.89      6.09 o 
  -5   8   6       10.73        2.81      5.92 o 
  -4   8   6        5.88        0.00      6.22 o 
  -3   8   6        4.27        0.00      6.52 o 
  -2   8   6       28.06       31.89     11.69 o 
  -1   8   6        3.56       15.59      7.14 o 
   0   8   6        3.73       18.06     12.47 o 
   1   8   6       13.69       19.26      7.29 o 
   2   8   6       21.30       18.26      7.54 o 
   3   8   6        8.29       17.82      8.26 o 
   4   8   6       14.93       12.96      8.12 o 
   5   8   6        6.25       10.83      8.73 o 
  -8   9   6        4.83       21.25      8.92 o 
  -7   9   6        5.09       13.23      9.52 o 
  -6   9   6        1.10       17.91      8.50 o 
  -5   9   6        4.37       10.55      8.12 o 
  -4   9   6       13.58       15.11      7.52 o 
  -3   9   6        2.04        8.32      7.11 o 
  -2   9   6       10.65        0.00      6.57 o 
  -1   9   6        3.45        0.00      6.30 o 
   0   9   6       11.54        3.17      7.20 o 
   1   9   6        0.02        0.00      7.40 o 
   2   9   6        0.03        0.00      6.82 o 
   3   9   6       20.44        7.90     10.60 o 
  -5  10   6        0.72        3.80      8.24 o 
  -4  10   6        4.25        0.00      6.79 o 
  -3  10   6        0.00        3.11      6.86 o 
  -2  10   6        0.53        0.00      7.45 o 
  -1  10   6        0.02        1.78      8.99 o 
   0  10   6        3.25       27.91     15.10 o 
 -15   0   7        0.20        0.00     10.95 o 
 -13   0   7        4.83        0.00      8.53 o 
 -11   0   7       36.44       46.16     10.62 o 
  -9   0   7       43.05       35.00      7.90 o 
  -7   0   7      114.18      120.86      9.94 o 
  -5   0   7      723.38      655.27     25.78 o 
  -3   0   7      185.37      199.41     10.09 o 
  -1   0   7      639.18      727.22     26.77 o 
   1   0   7       78.71       73.29      8.35 o 
   3   0   7      687.51      647.53     24.39 o 
   5   0   7      224.55      218.88     14.21 o 
   7   0   7        3.25        8.58      7.39 o 
   9   0   7       32.60       28.91     11.29 o 
 -15   1   7        0.57       15.57      8.43 o 
 -14   1   7        1.20       11.31      7.82 o 
 -13   1   7       19.35       31.04      8.30 o 
 -12   1   7       14.30       24.48      6.74 o 
 -11   1   7        6.47        0.00      4.61 o 
 -10   1   7       27.72       40.67      8.55 o 
  -9   1   7       29.09       37.30      5.72 o 
  -8   1   7        0.43        5.41      4.01 o 
  -7   1   7       43.98       51.97      5.06 o 
  -6   1   7       24.60       20.62      2.31 o 
  -5   1   7      165.81      161.85      7.20 o 
  -4   1   7      138.25      136.59      7.20 o 
  -3   1   7      935.69      969.32     19.41 o 
  -2   1   7      648.64      698.69     14.65 o 
  -1   1   7      400.07      401.96      9.38 o 
   0   1   7       79.06       76.37      3.87 o 
   1   1   7       63.83       47.77      6.35 o 
   2   1   7       11.98       16.83      4.63 o 
   3   1   7        6.30        2.59      2.87 o 
   4   1   7      206.91      214.98     12.16 o 
   5   1   7      111.48      127.94      7.72 o 
   6   1   7      166.79      164.79      9.39 o 
   7   1   7       39.66       42.00      7.30 o 
   8   1   7        1.66       11.60      6.92 o 
   9   1   7        1.32       20.81     12.27 o 
 -14   2   7        9.09       21.77     10.54 o 
 -13   2   7       28.99       28.02      8.04 o 
 -12   2   7        2.91       15.00      7.69 o 
 -11   2   7        2.29        0.30      5.80 o 
 -10   2   7        0.12        0.00      4.45 o 
  -9   2   7      234.58      232.18     12.53 o 
  -8   2   7       88.63       90.20      9.56 o 
  -7   2   7        0.42        1.92      2.06 o 
  -6   2   7        2.18        0.00      1.83 o 
  -5   2   7       60.43       65.70      3.68 o 
  -4   2   7      137.68      161.65      5.75 o 
  -3   2   7       84.44       85.45      4.84 o 
  -2   2   7       25.36       25.32      3.02 o 
  -1   2   7      436.55      473.89     15.70 o 
   0   2   7      166.88      162.68      5.08 o 
   1   2   7       32.76       36.47      2.85 o 
   2   2   7       23.58       25.02      2.95 o 
   3   2   7      210.72      195.60      8.43 o 
   4   2   7      179.02      155.47     12.76 o 
   5   2   7      102.42      101.38      6.69 o 
   6   2   7       14.33       13.12      4.69 o 
   7   2   7       16.91       10.72      6.16 o 
   8   2   7        0.57        7.19      6.94 o 
   9   2   7        6.27       17.42      9.12 o 
 -14   3   7       43.43       56.25     12.82 o 
 -13   3   7       11.41       11.68      7.29 o 
 -12   3   7       16.42       28.34      7.73 o 
 -11   3   7        0.00        1.68      6.12 o 
 -10   3   7        1.55        1.20      4.45 o 
  -9   3   7       14.29       19.26      9.10 o 
  -8   3   7       30.47       32.39      5.64 o 
  -7   3   7       72.99       79.99      7.90 o 
  -6   3   7        8.38        9.91      2.68 o 
  -5   3   7       10.92        4.33      2.76 o 
  -4   3   7       50.96       53.63      4.77 o 
  -3   3   7       11.41        9.70      3.70 o 
  -2   3   7        5.18       10.85      5.63 o 
  -1   3   7      297.56      283.65     12.29 o 
   0   3   7      101.54       93.93      4.33 o 
   1   3   7       61.67       66.94      6.22 o 
   2   3   7        0.87        2.83      5.40 o 
   3   3   7       22.20       35.16      6.40 o 
   4   3   7      200.38      220.23     13.14 o 
   5   3   7       45.69       69.35      9.22 o 
   6   3   7       49.34       58.74      9.65 o 
   7   3   7        5.22        8.96      7.92 o 
   8   3   7        0.00        8.17      7.41 o 
   9   3   7        0.33       16.70      9.00 o 
 -14   4   7        5.79       20.41     12.68 o 
 -13   4   7        1.42        2.77      6.74 o 
 -12   4   7        5.12       11.81      6.67 o 
 -11   4   7        1.24        0.00      5.84 o 
 -10   4   7        0.04        2.14      5.01 o 
  -9   4   7       25.30       21.84      8.33 o 
  -8   4   7        7.25       10.94      5.74 o 
  -7   4   7        0.49        0.00      2.99 o 
  -6   4   7       87.43       91.10      5.54 o 
  -5   4   7        8.63        6.26      2.85 o 
  -4   4   7       78.21       80.81      4.79 o 
  -3   4   7      106.03      114.41      5.37 o 
  -2   4   7       44.20       44.69      3.22 o 
  -1   4   7       74.72       79.59      8.74 o 
   0   4   7       51.50       65.61      8.70 o 
   1   4   7       82.07       82.52      7.70 o 
   2   4   7       35.26       43.59      6.73 o 
   3   4   7      121.76      128.02     10.48 o 
   4   4   7      175.19      163.51     12.27 o 
   5   4   7      114.89      112.17     11.28 o 
   6   4   7       18.74       35.90     11.84 o 
   7   4   7        0.80        6.98      7.76 o 
   8   4   7       11.35       11.64      7.34 o 
 -13   5   7        4.39        3.80      7.15 o 
 -12   5   7       15.84        6.94      7.83 o 
 -11   5   7       14.24        0.07      5.47 o 
 -10   5   7       22.58       14.63      6.75 o 
  -9   5   7        3.95        1.19      4.41 o 
  -8   5   7       10.29       15.30      3.94 o 
  -7   5   7       61.53       70.57      5.88 o 
  -6   5   7      137.06      122.14      7.19 o 
  -5   5   7       43.86       39.62      4.60 o 
  -4   5   7      535.01      507.91     15.08 o 
  -3   5   7      183.52      172.18      9.82 o 
  -2   5   7        5.34        7.90      3.53 o 
  -1   5   7       11.30       19.01      5.19 o 
   0   5   7        0.05        7.79      5.77 o 
   1   5   7       20.36       29.86      7.46 o 
   2   5   7        0.01        9.23      5.22 o 
   3   5   7       29.28       41.48      7.69 o 
   4   5   7        2.88       16.79      6.52 o 
   5   5   7        0.40       11.36      6.87 o 
   6   5   7       28.01       29.02      9.35 o 
   7   5   7       10.17       28.67     17.55 o 
   8   5   7        8.92        3.54      7.64 o 
 -12   6   7       14.28       15.27      8.15 o 
 -11   6   7       20.00       15.78      9.77 o 
 -10   6   7       84.32       82.51     11.52 o 
  -9   6   7        0.75        3.12      5.02 o 
  -8   6   7       24.21       16.52      5.07 o 
  -7   6   7        3.04        9.10      4.29 o 
  -6   6   7      269.74      267.22     17.91 o 
  -5   6   7      154.08      153.62      8.66 o 
  -4   6   7      545.93      485.29     14.87 o 
  -3   6   7       86.41       69.51      5.93 o 
  -2   6   7        0.01        0.00      4.90 o 
  -1   6   7      126.59      123.47     10.10 o 
   0   6   7      174.69      186.71     12.75 o 
   1   6   7        1.09        3.95      5.09 o 
   2   6   7        0.27       21.04      8.41 o 
   3   6   7        2.79       19.56      9.29 o 
   4   6   7        0.02       11.01      6.57 o 
   5   6   7        0.42        0.96      6.40 o 
   6   6   7        0.01        9.34      7.85 o 
   7   6   7        1.51       12.92      9.01 o 
 -11   7   7       10.30        2.96      7.77 o 
 -10   7   7        1.43        8.09      8.58 o 
  -9   7   7       14.05       26.90      7.01 o 
  -8   7   7        1.48        6.90      5.18 o 
  -7   7   7       30.32       37.68     10.55 o 
  -6   7   7       46.58       46.68      6.49 o 
  -5   7   7       19.11       29.12      5.23 o 
  -4   7   7       44.02       45.92      7.22 o 
  -3   7   7      262.43      280.81     19.03 o 
  -2   7   7       73.13       62.49      8.28 o 
  -1   7   7        8.07        4.56      6.74 o 
   0   7   7      107.04      112.22     10.64 o 
   1   7   7       43.13       54.02      9.07 o 
   2   7   7       56.59       64.92      9.84 o 
   3   7   7       40.37       37.55      9.03 o 
   4   7   7       17.75        5.46      7.00 o 
   5   7   7        2.58        9.94      7.45 o 
   6   7   7        1.89        7.52      8.33 o 
 -10   8   7        0.10       13.22      9.62 o 
  -9   8   7        0.48        0.00      7.36 o 
  -8   8   7       14.68        4.94      6.43 o 
  -7   8   7       11.57        7.10      5.50 o 
  -6   8   7       38.12       47.14      8.91 o 
  -5   8   7        9.66       20.76      7.71 o 
  -4   8   7       27.73       16.59      8.34 o 
  -3   8   7        0.02        0.00      7.33 o 
  -2   8   7       68.65       89.28     10.62 o 
  -1   8   7       28.47       38.30     14.71 o 
   0   8   7        3.06        0.00      6.59 o 
   1   8   7       67.88       83.05     11.45 o 
   2   8   7        0.75        0.00     10.46 o 
   3   8   7       36.61       35.17     10.53 o 
   4   8   7        4.03       18.20      8.94 o 
  -8   9   7        1.91        7.99      8.68 o 
  -7   9   7        3.29        4.14      9.83 o 
  -6   9   7       10.50        8.91     10.04 o 
  -5   9   7        0.03       10.63      7.57 o 
  -4   9   7        0.00        2.81     10.35 o 
  -3   9   7        4.20       16.49     13.10 o 
  -2   9   7        6.44        0.34      5.80 o 
  -1   9   7       12.67       15.55      7.97 o 
   0   9   7        3.04        0.00      7.78 o 
   1   9   7        2.51        7.44      8.02 o 
   2   9   7        4.22        2.68      7.67 o 
 -14   0   8        0.50        8.78     15.97 o 
 -12   0   8        4.49       10.45      8.05 o 
 -10   0   8        5.23        0.25      6.62 o 
  -8   0   8       72.82       77.08     10.27 o 
  -6   0   8     1592.58     1512.81     41.99 o 
  -4   0   8     1524.28     1547.41     43.83 o 
  -2   0   8     1195.68     1369.70     40.92 o 
   0   0   8       10.56       19.85      4.44 o 
   2   0   8      426.88      411.46     25.10 o 
   4   0   8      272.87      291.50     17.37 o 
   6   0   8        1.12        1.69      7.49 o 
   8   0   8        6.98        0.00      8.28 o 
 -15   1   8        1.12        1.57      9.05 o 
 -14   1   8        0.45       10.75      7.29 o 
 -13   1   8        3.05        9.10      7.56 o 
 -12   1   8        0.55        1.40      5.04 o 
 -11   1   8       16.30       34.94      7.21 o 
 -10   1   8       18.91       36.25      6.66 o 
  -9   1   8        1.33       10.54      5.81 o 
  -8   1   8       81.33       99.75     12.76 o 
  -7   1   8        0.05        6.12      3.88 o 
  -6   1   8      207.76      204.78     22.55 o 
  -5   1   8       44.31       40.49      3.38 o 
  -4   1   8      172.02      173.66      6.52 o 
  -3   1   8      158.84      168.14      6.61 o 
  -2   1   8      311.14      316.18     12.11 o 
  -1   1   8      156.78      159.67      5.75 o 
   0   1   8      114.10      122.96      5.34 o 
   1   1   8       63.38       60.47      3.97 o 
   2   1   8       82.21       85.60      5.25 o 
   3   1   8        9.09       10.69      3.74 o 
   4   1   8      463.28      425.82     14.54 o 
   5   1   8       47.70       59.92      6.40 o 
   6   1   8       40.12       35.71      7.00 o 
   7   1   8        7.13       18.40      5.88 o 
   8   1   8        2.99        1.92      6.90 o 
 -14   2   8        3.18        0.00      6.46 o 
 -13   2   8       51.48       78.22     12.34 o 
 -12   2   8        2.73        0.00      8.40 o 
 -11   2   8       17.82       24.96      6.76 o 
 -10   2   8        0.27       17.48      9.98 o 
  -9   2   8      121.23      125.49      9.11 o 
  -8   2   8       85.63      104.18      8.15 o 
  -7   2   8       16.68       20.63      2.98 o 
  -6   2   8        1.06        6.30      3.24 o 
  -5   2   8       68.62       66.49      4.27 o 
  -4   2   8       10.47       13.39      2.86 o 
  -3   2   8      226.68      217.67      7.26 o 
  -2   2   8        1.14        2.62      4.33 o 
  -1   2   8       14.92       26.62      4.31 o 
   0   2   8        0.44        8.11      6.69 o 
   1   2   8       26.14       21.07      4.33 o 
   2   2   8      490.46      461.32     16.02 o 
   3   2   8      413.70      392.45     23.52 o 
   4   2   8      411.47      381.84     15.13 o 
   5   2   8        0.14        8.90      6.15 o 
   6   2   8       19.62       37.68      8.76 o 
   7   2   8        6.03        8.82      9.62 o 
   8   2   8        6.92        5.19      7.39 o 
 -14   3   8        2.49        8.03      7.52 o 
 -13   3   8        2.60        9.04      8.87 o 
 -12   3   8       29.28       39.31      8.25 o 
 -11   3   8       13.26       11.18      6.20 o 
 -10   3   8       47.04       54.12      9.45 o 
  -9   3   8       48.14       56.63      7.09 o 
  -8   3   8      118.57      112.71      8.56 o 
  -7   3   8        5.58        3.95      2.90 o 
  -6   3   8        0.90        3.27      3.46 o 
  -5   3   8       25.01       18.39      3.98 o 
  -4   3   8        6.16       11.20      2.99 o 
  -3   3   8        2.58        7.68      2.72 o 
  -2   3   8       31.95       34.64      3.25 o 
  -1   3   8       26.79       23.98      5.00 o 
   0   3   8       15.46       27.11      5.60 o 
   1   3   8      145.86      136.13     10.18 o 
   2   3   8      109.73      112.61      9.24 o 
   3   3   8        1.31       10.41      5.65 o 
   4   3   8      122.83      119.14     11.30 o 
   5   3   8       32.10       27.18      7.76 o 
   6   3   8       57.26       58.94     10.40 o 
   7   3   8        7.81        3.32      6.88 o 
   8   3   8        6.20        3.93      7.38 o 
 -14   4   8       23.28       23.62     15.12 o 
 -13   4   8        0.12        0.71      6.29 o 
 -12   4   8       20.72       13.38     11.58 o 
 -11   4   8       28.95       15.64      7.49 o 
 -10   4   8      102.71      111.01     10.54 o 
  -9   4   8        6.10        1.63      4.33 o 
  -8   4   8       34.74       38.97      4.73 o 
  -7   4   8      123.98      111.47      7.01 o 
  -6   4   8       58.38       61.05      5.07 o 
  -5   4   8      124.26      112.44      6.10 o 
  -4   4   8        2.57        2.01      2.73 o 
  -3   4   8      267.48      250.63      8.20 o 
  -2   4   8       68.10       68.08      4.68 o 
  -1   4   8        2.29        5.28      5.70 o 
   0   4   8        1.63        7.49      4.70 o 
   1   4   8        1.28        5.67      4.59 o 
   2   4   8        1.98       13.24      7.58 o 
   3   4   8       30.69       38.03      7.34 o 
   4   4   8       21.76       31.81      7.96 o 
   5   4   8        0.30        6.95      7.27 o 
   6   4   8       37.05       22.77      9.00 o 
   7   4   8        0.68       18.61      9.17 o 
 -13   5   8        2.32        6.22      7.75 o 
 -12   5   8        7.39        6.93      7.05 o 
 -11   5   8        0.34        5.11      6.34 o 
 -10   5   8       21.42       23.28      7.64 o 
  -9   5   8       86.97       79.07      9.02 o 
  -8   5   8      163.00      139.73      8.96 o 
  -7   5   8      354.39      334.41     12.77 o 
  -6   5   8       27.82       32.25      7.98 o 
  -5   5   8      137.15      137.37      7.17 o 
  -4   5   8      292.73      281.76     10.48 o 
  -3   5   8      118.66      116.80      5.66 o 
  -2   5   8      212.17      205.54     12.18 o 
  -1   5   8       14.48       20.89      6.42 o 
   0   5   8        0.04        1.18      7.77 o 
   1   5   8        5.83        5.55      6.07 o 
   2   5   8        2.65        2.24      6.14 o 
   3   5   8       11.44       28.98      8.08 o 
   4   5   8       19.79       12.64     12.11 o 
   5   5   8        0.94       11.21      7.17 o 
   6   5   8        0.94       10.05     11.50 o 
   7   5   8        3.77       14.93      9.24 o 
 -12   6   8        1.13        8.25      7.98 o 
 -11   6   8       28.55       53.30     10.39 o 
 -10   6   8        8.48       16.39      7.90 o 
  -9   6   8        4.65       11.00      6.65 o 
  -8   6   8        0.81       11.00      4.98 o 
  -7   6   8        4.16        3.29      3.99 o 
  -6   6   8        2.94        7.85      5.27 o 
  -5   6   8       29.05       29.96      5.41 o 
  -4   6   8       85.69       82.46      5.77 o 
  -3   6   8        3.57        7.78      6.77 o 
  -2   6   8        5.27        3.58      6.51 o 
  -1   6   8        2.02        6.23      6.66 o 
   0   6   8        0.20        0.00      5.06 o 
   1   6   8        1.20        5.36      6.35 o 
   2   6   8        5.32        0.00      6.09 o 
   3   6   8       22.78       16.98      7.27 o 
   4   6   8        5.63        2.80      6.69 o 
   5   6   8        6.87       15.85      8.03 o 
   6   6   8        2.33        0.00      7.67 o 
 -11   7   8        0.08       10.59      7.87 o 
 -10   7   8       23.32       12.34      7.81 o 
  -9   7   8       11.65       12.17      5.58 o 
  -8   7   8       15.26       14.70      5.53 o 
  -7   7   8       19.20       24.16      5.64 o 
  -6   7   8        1.29        1.01      4.09 o 
  -5   7   8        2.43        4.07      4.47 o 
  -4   7   8        0.00        1.28      4.86 o 
  -3   7   8       16.33       17.84      6.98 o 
  -2   7   8       45.52       42.88      8.03 o 
  -1   7   8        2.57       12.81      8.89 o 
   0   7   8       24.35       25.52     11.74 o 
   1   7   8       19.77       17.24      7.60 o 
   2   7   8       15.34        5.42      8.17 o 
   3   7   8        4.68       13.48      7.62 o 
   4   7   8        0.85        0.00      7.12 o 
   5   7   8        5.11        6.82      8.23 o 
  -9   8   8        0.02        1.79      7.03 o 
  -8   8   8       32.67       25.70      7.68 o 
  -7   8   8       14.85        0.00      5.40 o 
  -6   8   8       46.18       54.88      9.92 o 
  -5   8   8        2.49        0.00      5.80 o 
  -4   8   8        2.88        0.52      5.37 o 
  -3   8   8       18.98       25.27      8.18 o 
  -2   8   8        0.17        0.00      6.43 o 
  -1   8   8        0.04        7.00      8.32 o 
   0   8   8        1.53       26.41     11.81 o 
   1   8   8       14.92       22.18      8.64 o 
   2   8   8        1.63        0.00      6.21 o 
   3   8   8        4.07        7.82      8.03 o 
  -7   9   8        0.92       13.10      8.27 o 
  -6   9   8        7.24        2.05     10.30 o 
  -5   9   8       21.08       35.33      9.40 o 
  -4   9   8        1.89       16.47     11.08 o 
  -3   9   8        0.71       13.50      7.97 o 
  -2   9   8       16.89       12.70     12.68 o 
  -1   9   8       17.93       19.57      9.55 o 
   0   9   8        2.71        5.97      8.18 o 
   1   9   8        0.57        0.00      9.48 o 
 -15   0   9        3.18        7.09     10.18 o 
 -13   0   9        0.05        5.21      8.37 o 
 -11   0   9        0.30        6.07     11.85 o 
  -9   0   9       40.88       53.28      9.67 o 
  -7   0   9      206.31      198.90     13.23 o 
  -5   0   9      411.59      417.52     16.32 o 
  -3   0   9      285.31      312.09     14.75 o 
  -1   0   9        0.04        6.71      7.03 o 
   1   0   9      269.55      250.13     17.88 o 
   3   0   9      644.74      634.10     28.17 o 
   5   0   9        0.09        0.00      7.18 o 
   7   0   9       12.02        6.69      8.32 o 
 -14   1   9        1.90        4.48      6.66 o 
 -13   1   9        0.41        1.66      5.73 o 
 -12   1   9        0.07        0.00      5.41 o 
 -11   1   9        0.82        2.65      5.37 o 
 -10   1   9       12.97       24.94      6.13 o 
  -9   1   9        8.48       16.50      5.46 o 
  -8   1   9        8.88        9.04      5.21 o 
  -7   1   9       72.43       74.93      4.52 o 
  -6   1   9      129.04      136.25      6.08 o 
  -5   1   9       46.81       48.65      4.32 o 
  -4   1   9      158.20      155.41      6.87 o 
  -3   1   9       53.08       51.92      4.34 o 
  -2   1   9        1.33        7.85      5.40 o 
  -1   1   9       98.18       87.19      5.44 o 
   0   1   9      141.39      138.04      6.46 o 
   1   1   9        6.30        7.77      4.89 o 
   2   1   9      591.63      560.43     23.91 o 
   3   1   9        8.21       15.44      5.97 o 
   4   1   9      104.23       89.15      8.32 o 
   5   1   9        0.01       10.64      5.76 o 
   6   1   9        1.54        0.00      7.13 o 
   7   1   9        3.90        0.00      6.95 o 
   8   1   9        1.82        2.19      7.72 o 
 -14   2   9        0.02        0.00      8.07 o 
 -13   2   9        0.66        5.25      6.73 o 
 -12   2   9        0.42        4.93      7.16 o 
 -11   2   9        0.87        0.00      7.16 o 
 -10   2   9       19.32       19.58      7.18 o 
  -9   2   9       10.69       20.45     11.87 o 
  -8   2   9        2.72        3.08      3.05 o 
  -7   2   9       51.86       57.74      6.74 o 
  -6   2   9       27.24       28.80      3.92 o 
  -5   2   9       92.91      104.83      5.87 o 
  -4   2   9      130.41      122.14      6.98 o 
  -3   2   9        5.18       10.63      4.21 o 
  -2   2   9        7.15        8.60      2.71 o 
  -1   2   9       25.44       23.69      5.18 o 
   0   2   9      241.64      229.64     14.72 o 
   1   2   9      114.18      106.89      6.40 o 
   2   2   9      509.14      508.28     48.71 o 
   3   2   9      321.49      300.01     16.46 o 
   4   2   9       33.93       36.85      7.31 o 
   5   2   9        4.45        2.70      6.23 o 
   6   2   9       11.57       14.09      7.55 o 
   7   2   9        4.37        0.00      7.41 o 
 -14   3   9        5.06       10.61      7.92 o 
 -13   3   9        5.74        4.61      6.87 o 
 -12   3   9       13.50       12.17      6.81 o 
 -11   3   9        0.85        0.00      5.95 o 
 -10   3   9        1.37        0.00      6.47 o 
  -9   3   9       10.00        5.63      8.27 o 
  -8   3   9       35.61       29.25      7.68 o 
  -7   3   9       14.80       14.68      3.70 o 
  -6   3   9      174.85      156.00      7.32 o 
  -5   3   9      213.70      215.42      8.62 o 
  -4   3   9       66.79       67.02      5.71 o 
  -3   3   9      104.03      121.38      6.39 o 
  -2   3   9       49.74       48.80      4.48 o 
  -1   3   9        9.43       12.28      2.65 o 
   0   3   9       70.09       73.46     11.06 o 
   1   3   9      142.00      138.34     10.18 o 
   2   3   9       12.15        9.14      5.77 o 
   3   3   9       30.78       38.63      9.24 o 
   4   3   9        2.72        3.52      6.25 o 
   5   3   9       52.15       44.21      9.79 o 
   6   3   9        0.22        7.85      8.10 o 
   7   3   9        0.01        8.80      8.02 o 
 -13   4   9        0.00       11.88     10.19 o 
 -12   4   9        0.10        0.00      6.00 o 
 -11   4   9       10.45        7.39      8.61 o 
 -10   4   9       65.36       65.48      9.61 o 
  -9   4   9        4.46       19.46      8.64 o 
  -8   4   9       62.65       63.77      7.30 o 
  -7   4   9      394.58      382.08     13.24 o 
  -6   4   9      417.62      358.82     19.55 o 
  -5   4   9       47.80       47.42      6.79 o 
  -4   4   9       64.92       66.49      7.14 o 
  -3   4   9        3.30        0.00      2.58 o 
  -2   4   9        8.11       10.70      3.15 o 
  -1   4   9       48.26       46.43      7.02 o 
   0   4   9        0.97        1.55      4.57 o 
   1   4   9       10.39        9.86      5.35 o 
   2   4   9        2.20        0.00      5.43 o 
   3   4   9        5.72       11.03      9.22 o 
   4   4   9        5.76       10.63      6.88 o 
   5   4   9        2.46       11.66     10.70 o 
   6   4   9        1.09        0.00      7.76 o 
 -13   5   9        0.00        3.05     10.97 o 
 -12   5   9        1.40       10.79      8.64 o 
 -11   5   9        0.19       10.97      7.42 o 
 -10   5   9        8.60       17.80      7.48 o 
  -9   5   9        0.09        0.00      4.22 o 
  -8   5   9       84.07       88.84      7.64 o 
  -7   5   9        8.71       11.82      4.64 o 
  -6   5   9        0.28        4.18      5.65 o 
  -5   5   9      169.09      177.75      8.21 o 
  -4   5   9      296.58      283.12     10.40 o 
  -3   5   9        7.02        6.00      5.11 o 
  -2   5   9       21.18       20.76      6.03 o 
  -1   5   9        2.51        7.87      6.40 o 
   0   5   9       27.32       35.33      6.92 o 
   1   5   9       53.37       59.88      8.62 o 
   2   5   9       69.76       61.58      9.33 o 
   3   5   9        2.69        7.46      6.90 o 
   4   5   9        1.25        0.00      6.33 o 
   5   5   9        1.69        0.00      8.64 o 
   6   5   9        0.12        5.97      9.77 o 
 -12   6   9        0.01        0.00      8.44 o 
 -11   6   9        0.16        0.00      6.33 o 
 -10   6   9        0.07        0.00      7.02 o 
  -9   6   9        0.07        2.16      5.02 o 
  -8   6   9        0.21        1.54      6.35 o 
  -7   6   9       10.88       25.93      5.29 o 
  -6   6   9       45.96       48.48      6.39 o 
  -5   6   9        1.06        0.00      3.88 o 
  -4   6   9        6.78        0.00      5.37 o 
  -3   6   9        5.84       13.27      6.11 o 
  -2   6   9       12.82       23.57     17.94 o 
  -1   6   9        6.36       18.57      7.79 o 
   0   6   9       87.94       88.28     12.39 o 
   1   6   9       51.10       49.77      9.23 o 
   2   6   9       13.63       17.68      7.40 o 
   3   6   9        0.00        0.00      7.76 o 
   4   6   9        4.03        0.00      6.44 o 
   5   6   9        1.42        3.67      7.42 o 
 -11   7   9        4.67        7.78      8.51 o 
 -10   7   9        0.08        8.05      7.13 o 
  -9   7   9        1.20        0.00      6.94 o 
  -8   7   9        0.57        2.26      5.26 o 
  -7   7   9        8.37        5.26      4.94 o 
  -6   7   9        0.81       13.13      6.52 o 
  -5   7   9        5.97        8.79      6.81 o 
  -4   7   9        3.55        1.33      5.35 o 
  -3   7   9        9.69       17.64      8.34 o 
  -2   7   9       16.17       25.98      8.03 o 
  -1   7   9       21.47        8.37      6.87 o 
   0   7   9       17.00       26.14     11.47 o 
   1   7   9        0.14        4.32      6.80 o 
   2   7   9        5.62        0.00      8.00 o 
   3   7   9        1.28        5.00      7.63 o 
   4   7   9        1.47        9.47     10.18 o 
  -9   8   9        1.88        5.28     11.78 o 
  -8   8   9        7.15        8.50      7.49 o 
  -7   8   9        4.71        6.48      7.21 o 
  -6   8   9        0.01        2.73      6.05 o 
  -5   8   9        5.53        8.84      7.65 o 
  -4   8   9        1.39        4.09      6.62 o 
  -3   8   9       27.44       47.58     10.35 o 
  -2   8   9       18.53       25.49     14.65 o 
  -1   8   9        6.34        3.81      6.69 o 
   0   8   9        1.30        0.00      7.11 o 
   1   8   9        2.97       15.30      8.80 o 
   2   8   9        4.44        0.00      7.14 o 
  -6   9   9        3.83        4.61      7.31 o 
  -5   9   9        3.61       12.23      8.18 o 
  -4   9   9        1.92        2.43      7.12 o 
  -3   9   9        1.53        0.00      7.36 o 
  -2   9   9       17.88       19.07      8.99 o 
  -1   9   9       11.85       15.81      9.04 o 
 -14   0  10        9.73       12.31     12.43 o 
 -12   0  10       12.48       18.65     10.18 o 
 -10   0  10        2.49        2.58      8.31 o 
  -8   0  10        1.72        0.73      6.53 o 
  -6   0  10       37.75       33.12      5.91 o 
  -4   0  10      213.04      191.53     12.39 o 
  -2   0  10       11.91       14.75      6.52 o 
   0   0  10      753.07      720.84     29.11 o 
   2   0  10      621.78      597.58     27.68 o 
   4   0  10        0.10        8.67      7.60 o 
   6   0  10       67.38       80.43     15.79 o 
 -14   1  10        0.46       11.36      9.37 o 
 -13   1  10       27.53       53.85     10.94 o 
 -12   1  10       15.77        9.11      6.32 o 
 -11   1  10       54.33       72.54      9.30 o 
 -10   1  10       63.13       72.28      8.34 o 
  -9   1  10       51.61       43.88      6.93 o 
  -8   1  10       41.93       30.22      6.51 o 
  -7   1  10        0.72        0.51      2.33 o 
  -6   1  10        0.06        1.16      2.89 o 
  -5   1  10        1.00        0.00      3.10 o 
  -4   1  10        4.48        5.14      3.62 o 
  -3   1  10        7.04        3.06      4.04 o 
  -2   1  10       84.20       85.71      6.16 o 
  -1   1  10      130.46      119.52      7.84 o 
   0   1  10      369.41      394.39     13.09 o 
   1   1  10        4.97        9.59      3.60 o 
   2   1  10      227.53      214.08     10.69 o 
   3   1  10        1.91        0.00      4.81 o 
   4   1  10       16.99       11.99      4.76 o 
   5   1  10        2.85        3.93      6.51 o 
   6   1  10        2.81        8.78      7.54 o 
   7   1  10        2.13       11.23      9.76 o 
 -14   2  10       19.25        5.47      7.76 o 
 -13   2  10       35.03       45.75      9.24 o 
 -12   2  10       87.74       83.26     10.60 o 
 -11   2  10        0.05        0.02      4.60 o 
 -10   2  10        0.37        6.09      5.22 o 
  -9   2  10       25.47       27.24      6.55 o 
  -8   2  10      101.29       94.63      5.95 o 
  -7   2  10      140.16      136.81      7.37 o 
  -6   2  10       40.34       42.13      4.67 o 
  -5   2  10        0.34        0.00      3.18 o 
  -4   2  10      465.60      476.89     14.78 o 
  -3   2  10       62.52       73.21      5.76 o 
  -2   2  10       30.34       32.75      4.92 o 
  -1   2  10        0.09        0.84      3.39 o 
   0   2  10      218.57      220.45     16.13 o 
   1   2  10        7.25       14.85      5.31 o 
   2   2  10      235.09      214.98     13.91 o 
   3   2  10       30.18       45.31      8.24 o 
   4   2  10       11.94        4.70      6.36 o 
   5   2  10        2.53        5.12      6.71 o 
   6   2  10       10.47       20.89      9.81 o 
 -14   3  10        3.16        5.75      7.57 o 
 -13   3  10       11.90       20.60      8.05 o 
 -12   3  10        0.44        0.00      5.92 o 
 -11   3  10       79.76       68.39      9.91 o 
 -10   3  10      250.99      261.30     15.63 o 
  -9   3  10       36.50       59.58      7.37 o 
  -8   3  10       74.12       73.12      9.91 o 
  -7   3  10       89.43       97.77      6.66 o 
  -6   3  10      330.54      345.96     12.72 o 
  -5   3  10      625.71      604.13     18.26 o 
  -4   3  10       43.42       52.22      5.05 o 
  -3   3  10      130.59      131.51      6.69 o 
  -2   3  10       26.41       37.00      8.75 o 
  -1   3  10       14.08       14.50      4.74 o 
   0   3  10       99.44       83.80      9.35 o 
   1   3  10        0.65        8.35      6.17 o 
   2   3  10      115.69      112.51     11.02 o 
   3   3  10       15.53       15.30      7.01 o 
   4   3  10        4.39        9.52      7.16 o 
   5   3  10        4.39        0.00      6.55 o 
   6   3  10        0.12        1.05      7.11 o 
 -13   4  10        0.70        0.00      7.42 o 
 -12   4  10        9.40       11.43     10.39 o 
 -11   4  10        1.08        1.13      6.51 o 
 -10   4  10       47.40       57.06      9.14 o 
  -9   4  10        8.02       12.23     10.06 o 
  -8   4  10        0.61        0.00      3.39 o 
  -7   4  10       82.12       72.02      6.15 o 
  -6   4  10      122.07      125.06      7.71 o 
  -5   4  10       85.92       81.53      6.63 o 
  -4   4  10       14.33       20.01      4.97 o 
  -3   4  10        2.64        5.07      3.74 o 
  -2   4  10       11.04       23.35      6.29 o 
  -1   4  10       18.02       14.37      6.00 o 
   0   4  10       15.66       23.21      6.92 o 
   1   4  10        8.63        1.36      5.12 o 
   2   4  10       15.89       23.41      7.73 o 
   3   4  10        1.77        6.95      6.38 o 
   4   4  10        0.01        5.37      6.97 o 
   5   4  10        6.21       15.57      8.56 o 
 -12   5  10        0.42        0.00      7.31 o 
 -11   5  10        0.11        0.00      6.62 o 
 -10   5  10        8.10       18.80     10.88 o 
  -9   5  10        0.13       15.24     10.45 o 
  -8   5  10        3.45       12.66      7.08 o 
  -7   5  10        2.78        6.76      4.11 o 
  -6   5  10        5.75        0.50      3.47 o 
  -5   5  10       17.80       24.43      6.86 o 
  -4   5  10       35.80       40.73      9.50 o 
  -3   5  10        5.48       17.14      6.18 o 
  -2   5  10        5.43        3.42      6.17 o 
  -1   5  10       23.01       26.10     10.11 o 
   0   5  10       32.50       38.44      7.97 o 
   1   5  10       12.71        8.76      8.12 o 
   2   5  10        1.26        4.17      8.99 o 
   3   5  10       23.84       15.57      9.17 o 
   4   5  10        0.02        3.68      7.23 o 
   5   5  10        0.05        1.56      7.33 o 
 -11   6  10        3.64        4.00      7.18 o 
 -10   6  10        5.73       11.47      7.79 o 
  -9   6  10        0.01        4.88      6.08 o 
  -8   6  10        0.10        0.00      4.39 o 
  -7   6  10       11.07       12.45      4.89 o 
  -6   6  10        4.48        4.52      5.21 o 
  -5   6  10       11.88       13.92      6.20 o 
  -4   6  10        0.02        1.71      7.18 o 
  -3   6  10        0.52        0.89      5.17 o 
  -2   6  10        0.38        0.00      6.60 o 
  -1   6  10        0.46        4.19      7.58 o 
   0   6  10        0.01        0.00      6.92 o 
   1   6  10        0.05        0.53      5.91 o 
   2   6  10        0.54        0.00      6.95 o 
   3   6  10        0.60        0.00      6.77 o 
   4   6  10        0.07        1.51      7.26 o 
 -10   7  10        1.39       15.75      9.33 o 
  -9   7  10        0.34        8.34      9.49 o 
  -8   7  10        1.92        3.02      7.16 o 
  -7   7  10        7.42       14.68      9.91 o 
  -6   7  10       18.23       20.15      7.79 o 
  -5   7  10        1.50        0.00      6.56 o 
  -4   7  10        6.72       11.96      6.93 o 
  -3   7  10        1.56        0.00      5.99 o 
  -2   7  10        2.89        0.00      7.77 o 
  -1   7  10        5.21        0.38      6.01 o 
   0   7  10        0.50        0.00      6.90 o 
   1   7  10        0.22        8.58      8.95 o 
   2   7  10        2.87        7.61      9.43 o 
  -8   8  10        1.47        5.51      8.86 o 
  -7   8  10        6.25       10.98      9.29 o 
  -6   8  10        0.00        4.79      6.59 o 
  -5   8  10        4.57        1.81      6.25 o 
  -4   8  10        0.26       23.76     10.20 o 
  -3   8  10        0.28        0.00      7.06 o 
  -2   8  10        0.00       12.41      8.26 o 
  -1   8  10        1.04        2.11      6.62 o 
   0   8  10        0.79        0.00      7.10 o 
 -13   0  11        0.30       19.17     12.82 o 
 -11   0  11        1.95       22.83     11.02 o 
  -9   0  11        0.27       10.66      8.24 o 
  -7   0  11       48.07       57.71      9.26 o 
  -5   0  11       40.75       40.59      6.67 o 
  -3   0  11        5.63       11.79      5.94 o 
  -1   0  11     1132.85     1100.45     42.78 o 
   1   0  11      252.40      248.32     16.08 o 
   3   0  11        0.03        2.40      6.97 o 
   5   0  11       12.01        0.00     14.29 o 
 -14   1  11        0.04        1.65      6.73 o 
 -13   1  11        4.59        1.77      7.64 o 
 -12   1  11        7.02       11.13      6.72 o 
 -11   1  11        0.71        9.74      6.39 o 
 -10   1  11        1.65        5.73      5.85 o 
  -9   1  11        0.46        6.16      5.62 o 
  -8   1  11      128.22      120.20      7.15 o 
  -7   1  11       67.85       68.92      5.63 o 
  -6   1  11       97.47       96.31      6.78 o 
  -5   1  11        0.01        0.00      3.56 o 
  -4   1  11       39.21       34.90      4.80 o 
  -3   1  11      177.03      186.59     10.06 o 
  -2   1  11       15.07       16.79      4.12 o 
  -1   1  11       93.92       93.40      6.52 o 
   0   1  11      218.11      196.25      9.19 o 
   1   1  11       67.63       55.88      6.03 o 
   2   1  11        6.91       13.53      5.65 o 
   3   1  11        8.14        2.84      4.97 o 
   4   1  11        2.43        4.76      9.16 o 
   5   1  11        9.84        4.80      7.21 o 
   6   1  11        3.19        0.00     10.96 o 
 -14   2  11        0.84       12.89      8.15 o 
 -13   2  11       12.44       13.76      7.56 o 
 -12   2  11        0.29        0.03      5.75 o 
 -11   2  11       13.82        5.75      5.98 o 
 -10   2  11       18.03       34.74      8.11 o 
  -9   2  11      182.30      178.83     13.06 o 
  -8   2  11       70.59       67.73      8.20 o 
  -7   2  11      219.93      217.66      9.93 o 
  -6   2  11       16.21       20.99      4.46 o 
  -5   2  11        0.95        0.00      4.68 o 
  -4   2  11       17.86       24.85      4.97 o 
  -3   2  11        4.20        8.84      3.54 o 
  -2   2  11        0.23        1.61      4.32 o 
  -1   2  11       16.76       19.63      8.03 o 
   0   2  11      102.44       93.49      6.61 o 
   1   2  11       89.64       73.09      8.86 o 
   2   2  11       24.79       27.60      7.72 o 
   3   2  11        0.00        4.82      6.48 o 
   4   2  11        0.10        0.00      5.52 o 
   5   2  11        0.09        0.00      7.95 o 
 -13   3  11        0.01        1.00      6.32 o 
 -12   3  11        0.91       16.64      8.26 o 
 -11   3  11       35.40       34.51     17.07 o 
 -10   3  11        2.78       10.26      9.51 o 
  -9   3  11       35.06       34.10      7.80 o 
  -8   3  11        8.60        6.04      4.10 o 
  -7   3  11      101.57       94.65      6.93 o 
  -6   3  11       51.63       64.07      6.06 o 
  -5   3  11       56.39       67.30      6.20 o 
  -4   3  11       21.78       21.61      4.78 o 
  -3   3  11        0.01        0.00      3.44 o 
  -2   3  11        8.50        2.70      3.46 o 
  -1   3  11       62.13       74.81      8.62 o 
   0   3  11      185.58      176.76     15.90 o 
   1   3  11       30.60       46.27      9.11 o 
   2   3  11       29.22       29.87      7.89 o 
   3   3  11        1.76        6.77      7.01 o 
   4   3  11        2.72        0.00      7.27 o 
   5   3  11        7.14       13.10      9.19 o 
 -13   4  11        2.57        4.56      8.08 o 
 -12   4  11        6.23       13.25      7.78 o 
 -11   4  11        0.50        3.93     12.36 o 
 -10   4  11       21.19       10.72      6.33 o 
  -9   4  11        1.28        5.76      5.85 o 
  -8   4  11        0.09        0.00      3.52 o 
  -7   4  11        0.03        0.00      3.76 o 
  -6   4  11       39.44       29.85      6.30 o 
  -5   4  11       81.32       66.75      6.02 o 
  -4   4  11        8.38       29.66     14.73 o 
  -3   4  11        0.19       12.91      6.33 o 
  -2   4  11      130.35      129.36     14.34 o 
  -1   4  11       20.63       22.57     12.08 o 
   0   4  11       14.56        6.41      6.62 o 
   1   4  11        8.21       13.06      8.30 o 
   2   4  11       21.72        4.21      6.23 o 
   3   4  11        2.13        0.41      5.99 o 
   4   4  11        5.99        3.02     10.98 o 
 -12   5  11        0.37        5.23      7.21 o 
 -11   5  11        0.31       16.01      8.60 o 
 -10   5  11        0.05        5.43      6.76 o 
  -9   5  11       11.36       14.20      7.01 o 
  -8   5  11        0.39        4.60      4.36 o 
  -7   5  11        3.58        6.49      4.84 o 
  -6   5  11        6.87        8.13      4.12 o 
  -5   5  11       10.01        7.60      4.74 o 
  -4   5  11        1.06       13.99     11.18 o 
  -3   5  11       61.08       59.87     11.39 o 
  -2   5  11       36.56       30.92      8.70 o 
  -1   5  11       13.64       23.97     13.38 o 
   0   5  11       16.96       14.31      6.93 o 
   1   5  11        3.23       21.05     12.32 o 
   2   5  11       22.37       14.29      7.84 o 
   3   5  11        0.64        0.67      6.39 o 
 -11   6  11        6.83       14.04      9.49 o 
 -10   6  11        0.58        3.06      6.40 o 
  -9   6  11        0.16       18.93      7.93 o 
  -8   6  11        0.36        9.03      5.01 o 
  -7   6  11       24.51       25.85      6.67 o 
  -6   6  11        0.17       17.90     10.01 o 
  -5   6  11       11.80        6.35      6.29 o 
  -4   6  11       12.97        7.86      7.95 o 
  -3   6  11        0.06        7.84      7.13 o 
  -2   6  11        5.42       13.35      7.95 o 
  -1   6  11        4.89       23.04      8.26 o 
   0   6  11        0.00       25.63      8.50 o 
   1   6  11        0.04       20.65      9.02 o 
   2   6  11        0.07        2.57      7.56 o 
  -9   7  11        1.17        0.00     17.25 o 
  -8   7  11       13.80        2.81      9.22 o 
  -7   7  11        1.49        4.52      9.79 o 
  -6   7  11        0.73        9.49      7.15 o 
  -5   7  11        5.96        1.00      6.53 o 
  -4   7  11        0.69       11.48      7.90 o 
  -3   7  11        0.37       11.53      7.54 o 
  -2   7  11        0.52        3.19      6.82 o 
  -1   7  11        0.38        0.00      6.51 o 
   0   7  11        2.38        0.83      7.04 o 
   1   7  11        0.24        7.38      8.25 o 
  -6   8  11        8.16       17.39      8.27 o 
  -5   8  11        2.81       17.97      8.79 o 
  -4   8  11        0.76        0.00      8.39 o 
  -3   8  11        1.72        2.96     10.08 o 
  -2   8  11        0.10       18.52      9.68 o 
 -14   0  12       92.05       95.46     19.72 o 
 -12   0  12        5.38        0.00      8.62 o 
 -10   0  12        2.06        0.00      8.42 o 
  -8   0  12       30.07       21.11     14.55 o 
  -6   0  12       26.55       24.01     15.71 o 
  -4   0  12      284.26      314.20     19.01 o 
  -2   0  12      257.05      232.67     15.23 o 
   0   0  12       33.95       52.39      8.48 o 
   2   0  12       21.39       16.34      7.70 o 
   4   0  12       10.51        0.00     15.92 o 
 -14   1  12        9.62       58.00     20.08 o 
 -13   1  12        1.01        0.00      7.21 o 
 -12   1  12       98.40      105.26     12.27 o 
 -11   1  12       20.44       28.45      8.46 o 
 -10   1  12        4.68       11.39      6.10 o 
  -9   1  12        7.51        4.36      5.99 o 
  -8   1  12      217.86      214.61     13.52 o 
  -7   1  12      325.20      318.35     13.11 o 
  -6   1  12       94.36      106.57      7.65 o 
  -5   1  12        1.50        0.00      3.82 o 
  -4   1  12      150.77      167.63      9.49 o 
  -3   1  12       21.43       22.18      5.37 o 
  -2   1  12      274.08      240.63     11.64 o 
  -1   1  12        9.55        8.35      4.16 o 
   0   1  12       43.70       46.37      5.70 o 
   1   1  12        0.77        5.30      4.25 o 
   2   1  12        9.99       16.38      7.40 o 
   3   1  12        1.26        0.00      6.18 o 
   4   1  12        4.82       17.70      9.02 o 
 -13   2  12       13.04        8.88      7.72 o 
 -12   2  12       13.56        8.25      7.58 o 
 -11   2  12        2.41        8.27      7.14 o 
 -10   2  12        0.71        0.00      5.60 o 
  -9   2  12       53.83       51.85      8.70 o 
  -8   2  12      170.55      151.01      9.15 o 
  -7   2  12       20.49       23.70      5.08 o 
  -6   2  12       22.92       32.76      6.10 o 
  -5   2  12       41.29       50.06      5.73 o 
  -4   2  12        7.12        2.33      4.01 o 
  -3   2  12       67.56       53.86      6.22 o 
  -2   2  12        5.08        9.26      3.80 o 
  -1   2  12       43.87       54.15      7.15 o 
   0   2  12       37.85       30.03      8.72 o 
   1   2  12       24.90       33.73      8.71 o 
   2   2  12        2.06        5.63      6.84 o 
   3   2  12        0.50        3.67      6.86 o 
   4   2  12        5.24       11.08      9.35 o 
 -13   3  12        0.06        0.00      7.19 o 
 -12   3  12        6.75        0.00      6.37 o 
 -11   3  12        4.67        0.00      6.65 o 
 -10   3  12        8.05        0.52      5.53 o 
  -9   3  12       21.49       21.52      7.23 o 
  -8   3  12        4.82        9.32      4.34 o 
  -7   3  12        1.44       14.75      8.36 o 
  -6   3  12       66.83       60.94      7.28 o 
  -5   3  12        7.45        4.06      4.64 o 
  -4   3  12        0.00        2.60      4.06 o 
  -3   3  12        0.04        9.64      5.96 o 
  -2   3  12       71.94       73.76      9.65 o 
  -1   3  12        0.28       26.43     16.43 o 
   0   3  12       15.64       34.49      8.25 o 
   1   3  12       64.28       78.83     11.46 o 
   2   3  12        0.01        9.19      7.17 o 
   3   3  12        0.41       10.59      8.77 o 
   4   3  12        0.00        1.39      7.09 o 
 -12   4  12        1.58        0.00      8.90 o 
 -11   4  12        0.22        3.17      7.06 o 
 -10   4  12        6.03        5.93      6.84 o 
  -9   4  12        1.10       10.06      6.86 o 
  -8   4  12       11.35       17.97      5.06 o 
  -7   4  12        7.44       12.94      4.96 o 
  -6   4  12       22.28       25.62      6.04 o 
  -5   4  12       25.81       32.18      7.33 o 
  -4   4  12        1.42        0.00      5.90 o 
  -3   4  12        2.04        0.00      9.44 o 
  -2   4  12        3.33       10.69      6.70 o 
  -1   4  12      106.61      108.70     12.49 o 
   0   4  12       57.04       35.73      9.90 o 
   1   4  12        9.08        6.45      7.83 o 
   2   4  12        5.98        2.39      6.48 o 
   3   4  12        8.21       16.07      8.90 o 
 -11   5  12       14.92       11.23      7.69 o 
 -10   5  12        0.05       15.75      7.96 o 
  -9   5  12        1.85       10.76      8.33 o 
  -8   5  12        9.14       16.20      5.50 o 
  -7   5  12        4.22        6.49      4.66 o 
  -6   5  12        3.29       10.36      7.91 o 
  -5   5  12       23.33       48.18     11.06 o 
  -4   5  12        0.29        1.13      5.95 o 
  -3   5  12        0.18        8.28      6.98 o 
  -2   5  12       33.54       37.25      9.35 o 
  -1   5  12        0.05        1.43      6.31 o 
   0   5  12       15.35       25.13      9.23 o 
   1   5  12       25.22       19.59     10.50 o 
   2   5  12        5.25        9.19      8.45 o 
 -10   6  12        0.75        2.66      8.42 o 
  -9   6  12       10.67       14.88      9.02 o 
  -8   6  12        0.82       17.65      9.27 o 
  -7   6  12        0.27        6.20      8.16 o 
  -6   6  12        4.69        0.03      5.81 o 
  -5   6  12        0.51        9.10      7.31 o 
  -4   6  12        4.10        7.28      6.74 o 
  -3   6  12        0.14       15.17      8.66 o 
  -2   6  12       18.50       14.85      8.33 o 
  -1   6  12        4.25        9.01      7.32 o 
   0   6  12        9.84       12.51     10.27 o 
   1   6  12        4.74        7.61      8.15 o 
  -8   7  12        4.09        4.07     10.09 o 
  -7   7  12        1.98       13.56     10.93 o 
  -6   7  12       10.45       24.27      8.79 o 
  -5   7  12        5.05       12.67      7.69 o 
  -4   7  12        1.77        5.76      7.11 o 
  -3   7  12        0.22       13.66      8.58 o 
  -2   7  12        0.01        5.05      7.88 o 
  -1   7  12        0.46        0.00      8.25 o 
 -13   0  13        0.03        0.00     12.95 o 
 -11   0  13       56.53       58.16     16.41 o 
  -9   0  13      273.01      249.79     31.89 o 
  -7   0  13        0.03       10.08      6.86 o 
  -5   0  13       16.74       47.63      9.14 o 
  -3   0  13        9.30       30.30     15.55 o 
  -1   0  13        1.57        0.00      6.23 o 
   1   0  13        5.93       24.03     15.14 o 
   3   0  13        4.99        6.62     15.22 o 
 -13   1  13        0.71        0.00      7.59 o 
 -12   1  13        4.04        6.69      6.89 o 
 -11   1  13        1.15        0.00      5.71 o 
 -10   1  13       32.71       38.52      8.17 o 
  -9   1  13       80.32       64.96      9.09 o 
  -8   1  13       13.82       24.45      7.37 o 
  -7   1  13      152.55      166.27     10.26 o 
  -6   1  13        6.16        0.14      4.01 o 
  -5   1  13       28.82       38.39      6.17 o 
  -4   1  13      106.95       93.79      9.08 o 
  -3   1  13        3.43        5.46      4.09 o 
  -2   1  13       83.66       84.01      8.72 o 
  -1   1  13       12.28       13.50      4.84 o 
   0   1  13        1.26        0.00      5.35 o 
   1   1  13        7.22       12.82      7.35 o 
   2   1  13        0.43       15.35      7.86 o 
   3   1  13        4.63       16.43     10.03 o 
 -13   2  13        4.38        9.84      8.23 o 
 -12   2  13        0.24        1.18      6.42 o 
 -11   2  13        0.10       16.18      7.24 o 
 -10   2  13        1.82        0.00      5.96 o 
  -9   2  13        0.56        4.41      8.89 o 
  -8   2  13       20.94       20.26      6.74 o 
  -7   2  13       72.36       86.10      7.89 o 
  -6   2  13        2.53        0.88      4.30 o 
  -5   2  13        3.63       14.00      5.00 o 
  -4   2  13        2.69        0.00      4.01 o 
  -3   2  13      224.17      201.80     11.27 o 
  -2   2  13       28.01       36.44      8.01 o 
  -1   2  13        1.88        0.00      5.72 o 
   0   2  13        0.08        0.00      7.41 o 
   1   2  13        1.14        0.58      6.23 o 
   2   2  13        7.97        1.18      5.97 o 
   3   2  13        0.14        8.06      8.89 o 
 -12   3  13        1.08        1.90      7.16 o 
 -11   3  13        0.00        4.89      7.02 o 
 -10   3  13        3.47        8.30      6.88 o 
  -9   3  13        7.20        2.08      6.22 o 
  -8   3  13       10.79       10.17      5.98 o 
  -7   3  13        0.40        0.00      5.10 o 
  -6   3  13        6.45        5.72      5.46 o 
  -5   3  13       97.93       91.64      8.54 o 
  -4   3  13        4.43        0.00      5.03 o 
  -3   3  13        0.10        7.74      6.41 o 
  -2   3  13       10.38       24.52      7.65 o 
  -1   3  13        9.23        7.91      6.76 o 
   0   3  13        2.93        0.00      7.19 o 
   1   3  13       12.68       15.44      8.29 o 
   2   3  13        0.07        3.95      6.42 o 
 -12   4  13        0.07        0.00      6.88 o 
 -11   4  13        1.88        5.12      7.47 o 
 -10   4  13        1.99        0.00      7.73 o 
  -9   4  13        0.22       10.41      6.53 o 
  -8   4  13        8.08        7.93      6.01 o 
  -7   4  13       17.48       10.20      5.06 o 
  -6   4  13        9.88        4.61      5.50 o 
  -5   4  13        4.08        8.10      6.37 o 
  -4   4  13        2.83        4.76     12.17 o 
  -3   4  13        0.03       14.48      7.72 o 
  -2   4  13       23.30        7.24      7.65 o 
  -1   4  13       46.60       69.97     10.97 o 
   0   4  13       12.83       20.86      8.87 o 
   1   4  13        0.02        0.00      6.79 o 
   2   4  13        0.40        8.73      8.61 o 
 -10   5  13       12.66        0.00      6.55 o 
  -9   5  13        0.00        1.48      7.17 o 
  -8   5  13        4.38        0.00      8.14 o 
  -7   5  13        0.00        0.00      6.29 o 
  -6   5  13        6.09       13.08      7.47 o 
  -5   5  13       10.30       18.58      8.92 o 
  -4   5  13        0.53       10.08      8.06 o 
  -3   5  13        0.02        0.85      6.35 o 
  -2   5  13       13.22       19.49      8.57 o 
  -1   5  13       13.02       19.13      8.54 o 
   0   5  13        9.43       22.12     11.15 o 
  -9   6  13        3.21       48.44     21.84 o 
  -8   6  13       21.26       16.15     16.61 o 
  -7   6  13        3.79        1.41      6.43 o 
  -6   6  13        4.40        3.18      6.85 o 
  -5   6  13        2.79        3.74      9.77 o 
  -4   6  13        3.14        6.93      8.30 o 
  -3   6  13        3.20       14.23      8.79 o 
  -2   6  13        0.45        5.28      7.79 o 
  -1   6  13        0.42        0.00      7.74 o 
 -12   0  14        0.78       19.34     12.24 o 
 -10   0  14      235.09      219.16     27.20 o 
  -8   0  14        3.83        0.00     10.10 o 
  -6   0  14        9.84        6.74      7.58 o 
  -4   0  14       64.42       57.82     15.49 o 
  -2   0  14        0.19        0.00      6.26 o 
   0   0  14       12.62       19.31     10.70 o 
   2   0  14        0.02        0.00     16.85 o 
 -12   1  14        0.31        0.00      7.32 o 
 -11   1  14       12.05        0.00      7.38 o 
 -10   1  14       10.64        9.18      7.36 o 
  -9   1  14       42.83       57.97     15.31 o 
  -8   1  14       95.01       92.81     11.55 o 
  -7   1  14        5.16       15.07      5.84 o 
  -6   1  14        2.90        4.94      4.90 o 
  -5   1  14       53.94       72.92      8.09 o 
  -4   1  14       60.26       54.34      8.38 o 
  -3   1  14        0.02        2.22      4.68 o 
  -2   1  14        4.51        0.97      4.04 o 
  -1   1  14       14.53       30.23     12.13 o 
   0   1  14       11.20       12.85      8.52 o 
   1   1  14        6.44       17.52     10.08 o 
 -12   2  14        0.01        0.23      6.30 o 
 -11   2  14       10.99       26.02     10.55 o 
 -10   2  14        1.47        6.88      7.76 o 
  -9   2  14        0.00        0.00      5.51 o 
  -8   2  14        4.23       22.13      7.90 o 
  -7   2  14       18.45       25.08      6.44 o 
  -6   2  14       38.24       49.11      7.28 o 
  -5   2  14        2.84        6.75      5.41 o 
  -4   2  14        3.52        6.36      5.44 o 
  -3   2  14       59.79       63.25      8.13 o 
  -2   2  14        2.98        5.87      7.41 o 
  -1   2  14        8.39        7.44      8.02 o 
   0   2  14        1.70        0.00      6.20 o 
   1   2  14        1.28       10.21      9.93 o 
 -11   3  14        0.20        5.07      7.01 o 
 -10   3  14        2.33        6.25      6.59 o 
  -9   3  14        0.69        9.71      7.46 o 
  -8   3  14        0.38        0.58      5.40 o 
  -7   3  14        4.25        9.53      5.52 o 
  -6   3  14       59.67       53.23      7.91 o 
  -5   3  14       19.67       26.60      8.75 o 
  -4   3  14       17.68       16.07      8.35 o 
  -3   3  14        1.92        5.28      7.17 o 
  -2   3  14        1.62        8.90      7.20 o 
  -1   3  14        0.00       11.71      7.64 o 
   0   3  14        0.33        8.71      8.24 o 
   1   3  14        5.24       20.89     10.06 o 
 -11   4  14        2.58       18.93      8.49 o 
 -10   4  14        5.12        8.20      7.24 o 
  -9   4  14        1.72        0.00      7.91 o 
  -8   4  14        5.32        2.74      7.56 o 
  -7   4  14        0.27        0.00      6.16 o 
  -6   4  14        1.23        6.01      7.17 o 
  -5   4  14        2.28        8.75      7.01 o 
  -4   4  14        3.20        0.00      7.15 o 
  -3   4  14        0.00       10.06      7.65 o 
  -2   4  14       17.38        9.47     10.60 o 
  -1   4  14        0.31        0.00      7.96 o 
   0   4  14       18.05       17.95      9.72 o 
  -9   5  14        6.37       11.38     11.48 o 
  -8   5  14        0.58       13.72     11.73 o 
  -7   5  14        3.75        3.50      8.37 o 
  -6   5  14        1.66        5.88      7.47 o 
  -5   5  14        0.03       12.66      7.79 o 
  -4   5  14        9.69       23.83      9.82 o 
  -3   5  14        9.28       22.70      9.23 o 
  -2   5  14        5.62       11.84      9.12 o 
  -5   6  14        6.85       11.95      9.39 o 
 -11   0  15        0.22        2.08     11.54 o 
  -9   0  15        0.84        8.21     11.24 o 
  -7   0  15        1.42        8.94      8.28 o 
  -5   0  15       58.56       42.38     13.01 o 
  -3   0  15        0.37       11.89      8.30 o 
  -1   0  15        2.75        0.00     19.28 o 
 -11   1  15        2.57        0.00      8.22 o 
 -10   1  15        0.30        0.00      6.76 o 
  -9   1  15       34.06       26.58      9.41 o 
  -8   1  15       13.19       10.43      8.11 o 
  -7   1  15        3.86        0.87      5.50 o 
  -6   1  15        3.69        2.94      5.25 o 
  -5   1  15        3.43        6.30      5.24 o 
  -4   1  15        9.98        8.50      5.71 o 
  -3   1  15       11.86        2.26      5.70 o 
  -2   1  15        5.51       13.92      8.73 o 
  -1   1  15        0.34        0.00      7.11 o 
   0   1  15        1.73       19.89     11.61 o 
 -11   2  15       29.84       33.90     10.09 o 
 -10   2  15       30.79       37.39     10.20 o 
  -9   2  15       10.78       19.08     11.71 o 
  -8   2  15        0.57        1.74      8.99 o 
  -7   2  15       18.42       18.38      6.83 o 
  -6   2  15        0.48        0.00      5.85 o 
  -5   2  15        7.05       14.98      6.95 o 
  -4   2  15        0.71        0.00      6.56 o 
  -3   2  15        6.30       10.49      8.06 o 
  -2   2  15        6.10       12.36     10.28 o 
  -1   2  15        0.24        3.22      7.08 o 
 -10   3  15       42.59       53.60     11.25 o 
  -9   3  15       23.36       20.37      9.15 o 
  -8   3  15        6.56        3.61      8.00 o 
  -7   3  15       34.32       24.37      9.02 o 
  -6   3  15        7.28        6.09      7.38 o 
  -5   3  15        3.84        5.21      8.07 o 
  -4   3  15        0.26        2.70      7.36 o 
  -3   3  15        0.81        8.71      7.79 o 
  -2   3  15        1.31        0.00      7.02 o 
  -9   4  15       16.36       13.68     12.29 o 
  -8   4  15        8.93        6.75     11.78 o 
  -7   4  15        1.05       13.71     16.73 o 
  -6   4  15        2.59        6.64      7.76 o 
  -5   4  15        5.07       13.71     10.61 o 
  -4   4  15       10.46        5.31      8.37 o 
  -3   4  15        0.39        0.00      6.81 o 
 -10   0  16        2.74        3.25     11.15 o 
  -8   0  16        2.18        9.23     10.09 o 
  -6   0  16       12.36       17.59     10.10 o 
  -4   0  16        9.21       21.83      9.83 o 
  -9   1  16        3.35        5.56      7.89 o 
  -8   1  16        0.17        7.03      7.98 o 
  -7   1  16        2.69       11.04      7.62 o 
  -6   1  16        0.07        3.61      6.56 o 
  -5   1  16        0.30       10.22      7.52 o 
  -4   1  16       11.42        8.01      8.79 o 
  -3   1  16        0.02       10.80      8.84 o 
  -9   2  16        0.52        0.00      8.34 o 
  -8   2  16        3.63        1.37      8.06 o 
  -7   2  16        4.67        5.69      8.52 o 
  -6   2  16        6.93        9.95      8.35 o 
  -5   2  16        2.30        0.00      7.78 o 
  -4   2  16        2.03        6.17      8.16 o 
  -7   3  16        4.05        0.00     17.08 o 
  -6   3  16       18.59       14.14      9.26 o 
  -5   3  16        0.21        1.15      7.21 o 
                                                 
